# Supplementary material for: New and known species of the genus Campylaimus Cobb, 1920 (Nematoda: Araeolaimida: Diplopeltidae) from North European marine habitats
Source: Biodivers Data J. 2019 Oct 28;7:e46545. doi: 10.3897/BDJ.7.e46545 (PMC6828846; doi:10.3897/BDJ.7.e46545)
Supplement: XML Treatment for Campylaimus [file BDJ.7.e46545-treatment1.xml]

<!DOCTYPE tp:taxon-treatment
  PUBLIC "-//TaxonX//DTD Taxonomic Treatment Publishing DTD v0 20100105//EN" "tax-treatment-NSO.dtd">
<tp:taxon-treatment xmlns:tp="http://www.plazi.org/taxpub"><tp:treatment-meta><mixed-citation publication-type="journal"><person-group><name><surname>Holovachov</surname><given-names>Oleksandr</given-names></name></person-group><article-title>New and known species of the genus <italic><tp:taxon-name><tp:taxon-name-part taxon-name-part-type="genus" reg="Campylaimus">Campylaimus</tp:taxon-name-part></tp:taxon-name></italic> Cobb, 1920 (<tp:taxon-name><tp:taxon-name-part taxon-name-part-type="phylum">Nematoda</tp:taxon-name-part></tp:taxon-name>: <tp:taxon-name><tp:taxon-name-part taxon-name-part-type="order">Araeolaimida</tp:taxon-name-part></tp:taxon-name>: <tp:taxon-name><tp:taxon-name-part taxon-name-part-type="family">Diplopeltidae</tp:taxon-name-part></tp:taxon-name>) from North European marine habitats</article-title><source>Biodivers Data J</source><day>28</day><month>10</month><year>2019</year><volume>7</volume><pub-id pub-id-type="doi">10.3897/BDJ.7.e46545</pub-id></mixed-citation></tp:treatment-meta><tp:nomenclature><tp:taxon-name>
            <object-id xmlns:xlink="http://www.w3.org/1999/xlink" content-type="arpha" xlink:type="simple">6EE5C5BB-86A9-537C-A160-CD946E1E8CDA</object-id>
            <tp:taxon-name-part taxon-name-part-type="genus">Campylaimus</tp:taxon-name-part>
            <object-id xmlns:xlink="http://www.w3.org/1999/xlink" xlink:type="simple" object-id-type="Nemys">http://nemys.ugent.be/aphia.php?p=taxdetails&amp;id=2437</object-id>
          </tp:taxon-name><tp:taxon-authority>Cobb, 1920</tp:taxon-authority><tp:nomenclature-citation-list><tp:nomenclature-citation><tp:taxon-name>
                <tp:taxon-name-part taxon-name-part-type="genus">Campylaimus</tp:taxon-name-part>
              </tp:taxon-name><tp:type-species><tp:taxon-name><tp:taxon-name-part taxon-name-part-type="genus">Campylaimus</tp:taxon-name-part> <tp:taxon-name-part taxon-name-part-type="species">inaequalis</tp:taxon-name-part></tp:taxon-name></tp:type-species><comment> Cobb, 1920</comment></tp:nomenclature-citation></tp:nomenclature-citation-list></tp:nomenclature><tp:treatment-sec sec-type="Description"><title>Description</title><p><bold>Adult.</bold> Body cylindrical or fusiform, tapering anteriorly in the pharyngeal region and posteriorly in the tail region, straight or curved, either ventrally or dorsally, upon fixation. Cuticle annulated along the entire body, annules equal in width; annulation starts at a level with the cephalic setae bases and extends towards the tail terminus; annules visually smooth or with fine longitudinal striation as seen under the light microscope. When present, longitudinal striation covers annules over the entire body length. Lateral alae present; anterior end of lateral alae may connect with the amphideal fovea in some species; posterior end extends towards tail terminus, ending at a certain distance from the tail tip. Body pores and epidermal glands absent. Somatic sensilla present. Labial region bluntly rounded, lips fused, tip of the anterior end often with much thicker cuticle. There are no cuticularised plates or other refractive structures around the anterior end. Inner labial sensilla invisible if present. Outer labial sensilla on the apical surface of the labial region. Of the outer labial sensilla, only lateral ones are often clearly visible under the light microscipe, located half way between the tip of the lip region and the anterior margin of the amphid. Cephalic sensilla setiform; their bases located at the base of the labial region, at various levels relative to the anterior edge of the amphid. Subcephalic and cervical sensilla, deirid and ocelli absent. Amphids usually similar in shape and size between sexes, sexual dimorphism, if present, is reflected in the relative length of the amphid or its sections: amphidial fovea an inverted U-shape with its ventral limb as long as or longer than the dorsal limb. Space between the amphidial limbs is variable in size (narrow or wide). Two species with the amphid in a shape of a longitudinal slit, assumed to be formed due to the reduction of the dorsal limb (<xref ref-type="bibr" rid="B5159593">Thanh and Gagarin 2011</xref>, <xref ref-type="bibr" rid="B5159603">Thanh et al. 2012</xref>). Amphidial glands often large, located at the level with the posterior part of the pharynx. Secretory-excretory system usually present; renette cell located opposite to the anterior part of intestine. Secretory-excretory ampulla present, located at the level of the intestine in the majority of species (if known). Cuticularised secretory-excretory duct very short, opens to the exterior via a pore, located at the level of the anterior part of intestine, except for <italic><tp:taxon-name><tp:taxon-name-part taxon-name-part-type="genus" reg="Campylaimus">C.</tp:taxon-name-part> <tp:taxon-name-part taxon-name-part-type="species" reg="amphidialis">amphidialis</tp:taxon-name-part></tp:taxon-name></italic>, in which it opens to the outside on the labial region. Nerve ring surrounding pharyngo-intestinal junction, just posterior to the muscular pharynx. Buccal cavity small and undifferentiated: cheilostom broad cylndrical, without rhabdia or sclerotisations; gymnostom and stegostom undifferentiated, closed or funnel-shaped, its slender lining continuous with that of the pharynx. Pharyngeal tubes absent. Pharynx uniformly muscular, cylindrical or fusiform, without visible subdivisions, with evenly distributed myofilaments; pharyngeal lumen uniform in thickness along the entire pharynx length; valves absent. Number and arrangement of pharyngeal glands and their orifices unclear. Cardia elongate, glandular. Tail conoid or subcylindrical, in some species with clavate terminal part. Three caudal glands present, their bodies and nuclei are incaudal; they open via a common spinneret.</p><p><bold>Female</bold> reproductive system didelphic-amphidelphic with equally developed branches, ovaries outstretched. Spermatheca present in some species. Vulva equatorial, transverse (when described). Vagina straight; <italic>pars proximalis vaginae</italic> encircled by single sphincter muscle; <italic>pars refringens vaginae</italic> and epiptygmata absent. Tail most commonly with one pair of ventrosublateral setae located along the middle of the tail and one pair of sublateral setae located subterminally. Rectum short.</p><p><bold>Male</bold> reproductive system diorchic, testes opposed: anterior testis outstretched and posterior testis reflexed. Spicules paired and symmetrical, arcuate, with weakly defined manubrium and subcylindrical shaft. Gubernaculum plate-like, without strongly developed apophysis. Some species with 2-5 precloacal supplements arranged midventrally; ventrosublateral precloacal and postcloacal sensilla absent. Tail most commonly with two pairs of ventrosublateral setae located along the posterior half of the tail and one pair of sublateral setae located subterminally.</p></tp:treatment-sec><tp:treatment-sec sec-type="Valid species"><title>Valid species</title><p><italic><tp:taxon-name><tp:taxon-name-part taxon-name-part-type="genus" reg="Campylaimus">Campylaimus</tp:taxon-name-part> <tp:taxon-name-part taxon-name-part-type="species" reg="abnormis">abnormis</tp:taxon-name-part></tp:taxon-name></italic> Nguyen Vu Thanh &amp; Gagarin, 2011 (<xref ref-type="bibr" rid="B5159593">Thanh and Gagarin 2011</xref>)</p><p><italic><tp:taxon-name><tp:taxon-name-part taxon-name-part-type="genus" reg="Campylaimus">Campylaimus</tp:taxon-name-part> <tp:taxon-name-part taxon-name-part-type="species" reg="amphidialis">amphidialis</tp:taxon-name-part></tp:taxon-name></italic> Fadeeva, Mordukhovich &amp; Zograf, 2016 (<xref ref-type="bibr" rid="B5159465">Fadeeva et al. 2016</xref>)</p><p><italic><tp:taxon-name><tp:taxon-name-part taxon-name-part-type="genus" reg="Campylaimus">Campylaimus</tp:taxon-name-part> <tp:taxon-name-part taxon-name-part-type="species" reg="arquatus">arquatus</tp:taxon-name-part></tp:taxon-name></italic> Villares, Martelli, Lo Russo &amp; Pastor, 2013 (<xref ref-type="bibr" rid="B5159475">Villares et al. 2013</xref>)</p><p><italic><tp:taxon-name><tp:taxon-name-part taxon-name-part-type="genus" reg="Campylaimus">Campylaimus</tp:taxon-name-part> <tp:taxon-name-part taxon-name-part-type="species" reg="bonariensis">bonariensis</tp:taxon-name-part></tp:taxon-name></italic> Villares, Martelli, Lo Russo &amp; Pastor, 2013 (<xref ref-type="bibr" rid="B5159475">Villares et al. 2013</xref>)</p><p><italic><tp:taxon-name><tp:taxon-name-part taxon-name-part-type="genus" reg="Campylaimus">Campylaimus</tp:taxon-name-part> <tp:taxon-name-part taxon-name-part-type="species" reg="cylindricus">cylindricus</tp:taxon-name-part></tp:taxon-name></italic> Gerlach, 1956 (<xref ref-type="bibr" rid="B5159553">Gerlach 1956</xref>)</p><p><italic><tp:taxon-name><tp:taxon-name-part taxon-name-part-type="genus" reg="Campylaimus">Campylaimus</tp:taxon-name-part> <tp:taxon-name-part taxon-name-part-type="species" reg="gerlachi">gerlachi</tp:taxon-name-part></tp:taxon-name></italic> Timm, 1961 (<xref ref-type="bibr" rid="B5159543">Gerlach 1950</xref>, <xref ref-type="bibr" rid="B5159628">Timm 1961</xref>)</p><p><italic><tp:taxon-name><tp:taxon-name-part taxon-name-part-type="genus" reg="Campylaimus">Campylaimus</tp:taxon-name-part> <tp:taxon-name-part taxon-name-part-type="species" reg="gracilis">gracilis</tp:taxon-name-part></tp:taxon-name></italic> Nguyen Vu Thanh, Nguyen Thanh Hien &amp; Gagarin, 2012 (<xref ref-type="bibr" rid="B5159603">Thanh et al. 2012</xref>)</p><p><italic><tp:taxon-name><tp:taxon-name-part taxon-name-part-type="genus" reg="Campylaimus">Campylaimus</tp:taxon-name-part> <tp:taxon-name-part taxon-name-part-type="species" reg="inaequalis">inaequalis</tp:taxon-name-part></tp:taxon-name></italic> Cobb, 1920 (<xref ref-type="bibr" rid="B5159533">Cobb 1920</xref>)</p><p><italic><tp:taxon-name><tp:taxon-name-part taxon-name-part-type="genus" reg="Campylaimus">Campylaimus</tp:taxon-name-part> <tp:taxon-name-part taxon-name-part-type="species" reg="lefeverei">lefeverei</tp:taxon-name-part></tp:taxon-name></italic> Gerlach, 1956 (<xref ref-type="bibr" rid="B5159553">Gerlach 1956</xref>)</p><p><italic><tp:taxon-name><tp:taxon-name-part taxon-name-part-type="genus" reg="Campylaimus">Campylaimus</tp:taxon-name-part> <tp:taxon-name-part taxon-name-part-type="species" reg="longispiculus">longispiculus</tp:taxon-name-part></tp:taxon-name></italic> sp. n.</p><p><italic><tp:taxon-name><tp:taxon-name-part taxon-name-part-type="genus" reg="Campylaimus">Campylaimus</tp:taxon-name-part> <tp:taxon-name-part taxon-name-part-type="species" reg="minor">minor</tp:taxon-name-part></tp:taxon-name></italic> Timm, 1961 (<xref ref-type="bibr" rid="B5159628">Timm 1961</xref>)</p><p><italic><tp:taxon-name><tp:taxon-name-part taxon-name-part-type="genus" reg="Campylaimus">Campylaimus</tp:taxon-name-part> <tp:taxon-name-part taxon-name-part-type="species" reg="minutus">minutus</tp:taxon-name-part></tp:taxon-name></italic> Fadeeva, Mordukhovich &amp; Zograf, 2016 (<xref ref-type="bibr" rid="B5159465">Fadeeva et al. 2016</xref>)</p><p><italic><tp:taxon-name><tp:taxon-name-part taxon-name-part-type="genus" reg="Campylaimus">Campylaimus</tp:taxon-name-part> <tp:taxon-name-part taxon-name-part-type="species" reg="mirus">mirus</tp:taxon-name-part></tp:taxon-name></italic> Gerlach, 1950 (<xref ref-type="bibr" rid="B5159553">Gerlach 1956</xref>)</p><p><italic><tp:taxon-name><tp:taxon-name-part taxon-name-part-type="genus" reg="Campylaimus">Campylaimus</tp:taxon-name-part> <tp:taxon-name-part taxon-name-part-type="species" reg="orientalis">orientalis</tp:taxon-name-part></tp:taxon-name></italic> Fadeeva, Mordukhovich &amp; Zograf, 2016 (<xref ref-type="bibr" rid="B5159465">Fadeeva et al. 2016</xref>)</p><p><italic><tp:taxon-name><tp:taxon-name-part taxon-name-part-type="genus" reg="Campylaimus">Campylaimus</tp:taxon-name-part> <tp:taxon-name-part taxon-name-part-type="species" reg="patagonicus">patagonicus</tp:taxon-name-part></tp:taxon-name></italic> Villares, Martelli, Lo Russo &amp; Pastor, 2013 (<xref ref-type="bibr" rid="B5159475">Villares et al. 2013</xref>)</p><p><italic><tp:taxon-name><tp:taxon-name-part taxon-name-part-type="genus" reg="Campylaimus">Campylaimus</tp:taxon-name-part> <tp:taxon-name-part taxon-name-part-type="species" reg="ponticus">ponticus</tp:taxon-name-part></tp:taxon-name></italic> Sergeeva, 1981 (<xref ref-type="bibr" rid="B5159573">Sergeeva 1981</xref>)</p><p><italic><tp:taxon-name><tp:taxon-name-part taxon-name-part-type="genus" reg="Campylaimus">Campylaimus</tp:taxon-name-part> <tp:taxon-name-part taxon-name-part-type="species" reg="pulcher">pulcher</tp:taxon-name-part></tp:taxon-name></italic> Fadeeva, Mordukhovich &amp; Zograf, 2016 (<xref ref-type="bibr" rid="B5159465">Fadeeva et al. 2016</xref>)</p><p><italic><tp:taxon-name><tp:taxon-name-part taxon-name-part-type="genus" reg="Campylaimus">Campylaimus</tp:taxon-name-part> <tp:taxon-name-part taxon-name-part-type="species" reg="rimatus">rimatus</tp:taxon-name-part></tp:taxon-name></italic> Vitiello, 1974 (<xref ref-type="bibr" rid="B5159638">Vitiello 1974</xref>)</p><p><italic><tp:taxon-name><tp:taxon-name-part taxon-name-part-type="genus" reg="Campylaimus">Campylaimus</tp:taxon-name-part> <tp:taxon-name-part taxon-name-part-type="species" reg="siwaschensis">siwaschensis</tp:taxon-name-part></tp:taxon-name></italic> Sergeeva, 1981 (<xref ref-type="bibr" rid="B5159573">Sergeeva 1981</xref>)</p><p><italic><tp:taxon-name><tp:taxon-name-part taxon-name-part-type="genus" reg="Campylaimus">Campylaimus</tp:taxon-name-part> <tp:taxon-name-part taxon-name-part-type="species" reg="striatus">striatus</tp:taxon-name-part></tp:taxon-name></italic> Boucher &amp; Helléouët, 1977 (<xref ref-type="bibr" rid="B5159514">Boucher and Helléouët 1977</xref>)</p><p><italic><tp:taxon-name><tp:taxon-name-part taxon-name-part-type="genus" reg="Campylaimus">Campylaimus</tp:taxon-name-part> <tp:taxon-name-part taxon-name-part-type="species" reg="tkatchevi">tkatchevi</tp:taxon-name-part></tp:taxon-name></italic> Tchesunov, 1978 (<xref ref-type="bibr" rid="B5159583">Tchesunov 1978</xref>)</p><p><italic><tp:taxon-name><tp:taxon-name-part taxon-name-part-type="genus" reg="Campylaimus">Campylaimus</tp:taxon-name-part> <tp:taxon-name-part taxon-name-part-type="species" reg="triclados">triclados</tp:taxon-name-part></tp:taxon-name></italic> sp. n.</p></tp:treatment-sec><tp:treatment-sec sec-type="Nomen nudum"><title>Nomen nudum</title><p><italic><tp:taxon-name><tp:taxon-name-part taxon-name-part-type="genus" reg="Campylaimus">Campylaimus</tp:taxon-name-part> <tp:taxon-name-part taxon-name-part-type="species" reg="abditus">abditus</tp:taxon-name-part></tp:taxon-name></italic> Bussau, 1993 (<xref ref-type="bibr" rid="B5159524">Bussau 1993</xref>)</p></tp:treatment-sec><ref-list><ref id="B5159593"><element-citation xmlns:xlink="http://www.w3.org/1999/xlink" publication-type="article" xlink:type="simple"><person-group person-group-type="author"><name name-style="western"><surname>Thanh</surname><given-names>Nguyen Vu</given-names></name><name name-style="western"><surname>Gagarin</surname><given-names>V. G.</given-names></name></person-group><year>2011</year><article-title>A new genus and two new species of marine free-living nematodes from the coastal waters of Southern Vietnam</article-title><source>Russian Journal of Marine Biology</source><volume>37</volume><fpage>66</fpage><lpage>370</lpage><pub-id pub-id-type="doi">10.1134/S1063074011050117</pub-id></element-citation></ref><ref id="B5159603"><element-citation xmlns:xlink="http://www.w3.org/1999/xlink" publication-type="article" xlink:type="simple"><person-group person-group-type="author"><name name-style="western"><surname>Thanh</surname><given-names>N. V.</given-names></name><name name-style="western"><surname>Hien</surname><given-names>N. T.</given-names></name><name name-style="western"><surname>Gagarin</surname><given-names>V. G.</given-names></name></person-group><year>2012</year><article-title>Two new nematode species of the family <tp:taxon-name><tp:taxon-name-part taxon-name-part-type="family">Diplopeltidae</tp:taxon-name-part></tp:taxon-name> Filipjev, 1918 (<tp:taxon-name><tp:taxon-name-part taxon-name-part-type="phylum">Nematoda</tp:taxon-name-part></tp:taxon-name>, <tp:taxon-name><tp:taxon-name-part taxon-name-part-type="order">Araeolaimida</tp:taxon-name-part></tp:taxon-name>) from coast of Vietnam</article-title><source>TẠP CHÍ SINH HỌC</source><volume>34</volume><fpage>1</fpage><lpage>5</lpage><pub-id pub-id-type="doi">10.15625/0866-7160/v34n1.663</pub-id></element-citation></ref><ref id="B5159465"><element-citation xmlns:xlink="http://www.w3.org/1999/xlink" publication-type="article" xlink:type="simple"><person-group person-group-type="author"><name name-style="western"><surname>Fadeeva</surname><given-names>Natalia</given-names></name><name name-style="western"><surname>Mordukhovich</surname><given-names>Vladimir</given-names></name><name name-style="western"><surname>Zograf</surname><given-names>Julia</given-names></name></person-group><year>2016</year><article-title>Revision of the genus <italic><tp:taxon-name><tp:taxon-name-part taxon-name-part-type="genus" reg="Campylaimus">Campylaimus</tp:taxon-name-part></tp:taxon-name></italic> (<tp:taxon-name><tp:taxon-name-part taxon-name-part-type="family">Diplopeltidae</tp:taxon-name-part></tp:taxon-name>, <tp:taxon-name><tp:taxon-name-part taxon-name-part-type="phylum">Nematoda</tp:taxon-name-part></tp:taxon-name>) with description of four new species from the Sea of Japan</article-title><source>Zootaxa</source><volume>4107</volume><issue>2</issue><fpage>222</fpage><lpage>238</lpage><pub-id pub-id-type="doi">10.15468/FY1MG1</pub-id></element-citation></ref><ref id="B5159475"><element-citation xmlns:xlink="http://www.w3.org/1999/xlink" publication-type="article" xlink:type="simple"><person-group person-group-type="author"><name name-style="western"><surname>Villares</surname><given-names>Gabriela</given-names></name><name name-style="western"><surname>Martelli</surname><given-names>Antonela</given-names></name><name name-style="western"><surname>Lo Russo</surname><given-names>Virginia</given-names></name><name name-style="western"><surname>Pastor</surname><given-names>Catalina</given-names></name></person-group><year>2013</year><article-title>Three new species and one new record of <italic><tp:taxon-name><tp:taxon-name-part taxon-name-part-type="genus" reg="Campylaimus">Campylaimus</tp:taxon-name-part></tp:taxon-name></italic> (<tp:taxon-name><tp:taxon-name-part taxon-name-part-type="family">Diplopeltidae</tp:taxon-name-part></tp:taxon-name>, <tp:taxon-name><tp:taxon-name-part taxon-name-part-type="phylum">Nematoda</tp:taxon-name-part></tp:taxon-name>) from Argentine coasts (Buenos Aires and Santa Cruz, Argentina)</article-title><source>Zootaxa</source><volume>3613</volume><issue>1</issue><fpage>83</fpage><lpage>96</lpage><pub-id pub-id-type="doi">10.11646/zootaxa.3613.1.4</pub-id></element-citation></ref><ref id="B5159553"><element-citation xmlns:xlink="http://www.w3.org/1999/xlink" publication-type="article" xlink:type="simple"><person-group person-group-type="author"><name name-style="western"><surname>Gerlach</surname><given-names>S. A.</given-names></name></person-group><year>1956</year><article-title>Diagnosen neuer Nematodenaus der Kieler Bucht</article-title><source>Kieler Meeresforschungen</source><volume>12</volume><fpage>85</fpage><lpage>109</lpage></element-citation></ref><ref id="B5159543"><element-citation xmlns:xlink="http://www.w3.org/1999/xlink" publication-type="article" xlink:type="simple"><person-group person-group-type="author"><name name-style="western"><surname>Gerlach</surname><given-names>S. A.</given-names></name></person-group><year>1950</year><article-title>Die Diplopeltiden, eine Gruppe freileben der Nematoden</article-title><source>Kieler Meeresforschungen</source><volume>7</volume><fpage>138</fpage><lpage>156</lpage></element-citation></ref><ref id="B5159628"><element-citation xmlns:xlink="http://www.w3.org/1999/xlink" publication-type="article" xlink:type="simple"><person-group person-group-type="author"><name name-style="western"><surname>Timm</surname><given-names>R. W.</given-names></name></person-group><year>1961</year><article-title>The marine nematodes of the Bay of Bengal</article-title><source>Proceedings of the Pakistan Academy of Sciences</source><volume>1</volume><fpage>1</fpage><lpage>84</lpage></element-citation></ref><ref id="B5159533"><element-citation xmlns:xlink="http://www.w3.org/1999/xlink" publication-type="article" xlink:type="simple"><person-group person-group-type="author"><name name-style="western"><surname>Cobb</surname><given-names>N. A.</given-names></name></person-group><year>1920</year><article-title>One hundred new nemas (type species of 100 genera)</article-title><source>Contributions to a Science of Nematology</source><volume>9</volume><fpage>217</fpage><lpage>343</lpage></element-citation></ref><ref id="B5159573"><element-citation xmlns:xlink="http://www.w3.org/1999/xlink" publication-type="article" xlink:type="simple"><person-group person-group-type="author"><name name-style="western"><surname>Sergeeva</surname><given-names>N. G.</given-names></name></person-group><year>1981</year><article-title>New species of the genus <italic><tp:taxon-name><tp:taxon-name-part taxon-name-part-type="genus" reg="Campylaimus">Campylaimus</tp:taxon-name-part></tp:taxon-name></italic> (<tp:taxon-name><tp:taxon-name-part taxon-name-part-type="phylum">Nematoda</tp:taxon-name-part></tp:taxon-name>, <tp:taxon-name><tp:taxon-name-part taxon-name-part-type="order">Araeolaimida</tp:taxon-name-part></tp:taxon-name>) from the Black Sea and Sivash Lake</article-title><source>Zoologichesky Zhurnal</source><volume>60</volume><fpage>1717</fpage><lpage>1719</lpage></element-citation></ref><ref id="B5159638"><element-citation xmlns:xlink="http://www.w3.org/1999/xlink" publication-type="article" xlink:type="simple"><person-group person-group-type="author"><name name-style="western"><surname>Vitiello</surname><given-names>P.</given-names></name></person-group><year>1974</year><article-title>Considérationssur la systématique des Nématodes <tp:taxon-name><tp:taxon-name-part taxon-name-part-type="order">Araeolaimida</tp:taxon-name-part></tp:taxon-name> et description d' espèces nouvelle soupeuconnus</article-title><source>Archives de Zoologie Experimentale et Generale</source><volume>115</volume><fpage>651</fpage><lpage>669</lpage></element-citation></ref><ref id="B5159514"><element-citation xmlns:xlink="http://www.w3.org/1999/xlink" publication-type="article" xlink:type="simple"><person-group person-group-type="author"><name name-style="western"><surname>Boucher</surname><given-names>G.</given-names></name><name name-style="western"><surname>Helléouët</surname><given-names>M. N.</given-names></name></person-group><year>1977</year><article-title>Nématodes des sables fins infralittoraux de la Pierreoire (Manche occidentale). III. <tp:taxon-name><tp:taxon-name-part taxon-name-part-type="order">Araeolaimida</tp:taxon-name-part></tp:taxon-name> et <tp:taxon-name><tp:taxon-name-part taxon-name-part-type="order">Monhysterida</tp:taxon-name-part></tp:taxon-name></article-title><source>Bulletin du Muséum National d'Histoire Naturelle</source><volume>427</volume><fpage>85</fpage><lpage>122</lpage></element-citation></ref><ref id="B5159583"><element-citation xmlns:xlink="http://www.w3.org/1999/xlink" publication-type="article" xlink:type="simple"><person-group person-group-type="author"><name name-style="western"><surname>Tchesunov</surname><given-names>A. V.</given-names></name></person-group><year>1978</year><article-title>New nematodes of the order <tp:taxon-name><tp:taxon-name-part taxon-name-part-type="order">Araeolaimida</tp:taxon-name-part></tp:taxon-name> from the Caspian Sea</article-title><source>Zoologichesky Zhurnal</source><volume>57</volume><fpage>19</fpage><lpage>25</lpage></element-citation></ref><ref id="B5159524"><element-citation xmlns:xlink="http://www.w3.org/1999/xlink" publication-type="thesis" xlink:type="simple"><person-group person-group-type="author"><name name-style="western"><surname>Bussau</surname><given-names>C.</given-names></name></person-group><year>1993</year><source>Taxonomische und okologische Untersuchungen an Nematoden des Peru-Beckens</source><publisher-name>University Kiel</publisher-name><size units="page">621</size></element-citation></ref></ref-list></tp:taxon-treatment>
