# Supplementary material for: New and known species of the genus Campylaimus Cobb, 1920 (Nematoda: Araeolaimida: Diplopeltidae) from North European marine habitats
Source: Biodivers Data J. 2019 Oct 28;7:e46545. doi: 10.3897/BDJ.7.e46545 (PMC6828846; doi:10.3897/BDJ.7.e46545)
Supplement: XML Treatment for Campylaimus tkatchevi [file BDJ.7.e46545-treatment4.xml]

<!DOCTYPE tp:taxon-treatment
  PUBLIC "-//TaxonX//DTD Taxonomic Treatment Publishing DTD v0 20100105//EN" "tax-treatment-NSO.dtd">
<tp:taxon-treatment xmlns:tp="http://www.plazi.org/taxpub"><tp:treatment-meta><mixed-citation publication-type="journal"><person-group><name><surname>Holovachov</surname><given-names>Oleksandr</given-names></name></person-group><article-title>New and known species of the genus <italic><tp:taxon-name><tp:taxon-name-part taxon-name-part-type="genus" reg="Campylaimus">Campylaimus</tp:taxon-name-part></tp:taxon-name></italic> Cobb, 1920 (<tp:taxon-name><tp:taxon-name-part taxon-name-part-type="phylum">Nematoda</tp:taxon-name-part></tp:taxon-name>: <tp:taxon-name><tp:taxon-name-part taxon-name-part-type="order">Araeolaimida</tp:taxon-name-part></tp:taxon-name>: <tp:taxon-name><tp:taxon-name-part taxon-name-part-type="family">Diplopeltidae</tp:taxon-name-part></tp:taxon-name>) from North European marine habitats</article-title><source>Biodivers Data J</source><day>28</day><month>10</month><year>2019</year><volume>7</volume><pub-id pub-id-type="doi">10.3897/BDJ.7.e46545</pub-id></mixed-citation></tp:treatment-meta><tp:nomenclature><tp:taxon-name><object-id xmlns:xlink="http://www.w3.org/1999/xlink" content-type="arpha" xlink:type="simple">D7256612-3FCE-54DD-8080-F6F085C012D0</object-id><tp:taxon-name-part taxon-name-part-type="genus">Campylaimus</tp:taxon-name-part> <tp:taxon-name-part taxon-name-part-type="species">tkatchevi</tp:taxon-name-part><object-id xmlns:xlink="http://www.w3.org/1999/xlink" xlink:type="simple" object-id-type="Nemys">http://nemys.ugent.be/aphia.php?p=taxdetails&amp;id=878597</object-id></tp:taxon-name><tp:taxon-authority>Tchesunov, 1978</tp:taxon-authority></tp:nomenclature><tp:treatment-sec sec-type="materials"><title>Materials</title><list list-type="alpha-lower" list-content="occurrences"><list-item><p><bold>Type status:</bold> <named-content xmlns:xlink="http://www.w3.org/1999/xlink" content-type="dwc:typeStatus" xlink:type="simple">Other material</named-content>. <bold>Occurrence:</bold> catalogNumber: <named-content xmlns:xlink="http://www.w3.org/1999/xlink" content-type="dwc:catalogNumber" xlink:type="simple">SMNH-177075</named-content>; individualCount: <named-content xmlns:xlink="http://www.w3.org/1999/xlink" content-type="dwc:individualCount" xlink:type="simple">1</named-content>; sex: <named-content xmlns:xlink="http://www.w3.org/1999/xlink" content-type="dwc:sex" xlink:type="simple">female</named-content>; <bold>Location:</bold> waterBody: <named-content xmlns:xlink="http://www.w3.org/1999/xlink" content-type="dwc:waterBody" xlink:type="simple">Skagerrak</named-content>; country: <named-content xmlns:xlink="http://www.w3.org/1999/xlink" content-type="dwc:country" xlink:type="simple">Sweden</named-content>; locality: <named-content xmlns:xlink="http://www.w3.org/1999/xlink" content-type="dwc:locality" xlink:type="simple">Gullmarsfjord, near Fiskebäckskil</named-content>; minimumDepthInMeters: <named-content xmlns:xlink="http://www.w3.org/1999/xlink" content-type="dwc:minimumDepthInMeters" xlink:type="simple">40</named-content>; maximumDepthInMeters: <named-content xmlns:xlink="http://www.w3.org/1999/xlink" content-type="dwc:maximumDepthInMeters" xlink:type="simple">50</named-content>; verbatimLatitude: <named-content xmlns:xlink="http://www.w3.org/1999/xlink" content-type="dwc:verbatimLatitude" xlink:type="simple"><named-content content-type="dwc:verbatimCoordinates" xlink:type="simple">58°15,40'N</named-content></named-content>; verbatimLongitude: <named-content xmlns:xlink="http://www.w3.org/1999/xlink" content-type="dwc:verbatimLongitude" xlink:type="simple"><named-content content-type="dwc:verbatimCoordinates" xlink:type="simple">11°27,46'E</named-content></named-content>; <bold>Identification:</bold> identifiedBy: <named-content xmlns:xlink="http://www.w3.org/1999/xlink" content-type="dwc:identifiedBy" xlink:type="simple">O. Holovachov</named-content>; dateIdentified: <named-content xmlns:xlink="http://www.w3.org/1999/xlink" content-type="dwc:dateIdentified" xlink:type="simple">2018</named-content>; <bold>Event:</bold> year: <named-content xmlns:xlink="http://www.w3.org/1999/xlink" content-type="dwc:year" xlink:type="simple">2010</named-content>; month: <named-content xmlns:xlink="http://www.w3.org/1999/xlink" content-type="dwc:month" xlink:type="simple">8</named-content>; day: <named-content xmlns:xlink="http://www.w3.org/1999/xlink" content-type="dwc:day" xlink:type="simple">21</named-content>; habitat: <named-content xmlns:xlink="http://www.w3.org/1999/xlink" content-type="dwc:habitat" xlink:type="simple">Mud</named-content></p></list-item><list-item><p><bold>Type status:</bold> <named-content xmlns:xlink="http://www.w3.org/1999/xlink" content-type="dwc:typeStatus" xlink:type="simple">Other material</named-content>. <bold>Occurrence:</bold> catalogNumber: <named-content xmlns:xlink="http://www.w3.org/1999/xlink" content-type="dwc:catalogNumber" xlink:type="simple">SMNH-177094</named-content>; individualCount: <named-content xmlns:xlink="http://www.w3.org/1999/xlink" content-type="dwc:individualCount" xlink:type="simple">1</named-content>; <bold>Location:</bold> waterBody: <named-content xmlns:xlink="http://www.w3.org/1999/xlink" content-type="dwc:waterBody" xlink:type="simple">Skagerrak</named-content>; country: <named-content xmlns:xlink="http://www.w3.org/1999/xlink" content-type="dwc:country" xlink:type="simple">Sweden</named-content>; locality: <named-content xmlns:xlink="http://www.w3.org/1999/xlink" content-type="dwc:locality" xlink:type="simple">Gullmarsfjord, Kristineberg-Lysekil</named-content>; minimumDepthInMeters: <named-content xmlns:xlink="http://www.w3.org/1999/xlink" content-type="dwc:minimumDepthInMeters" xlink:type="simple">53</named-content>; maximumDepthInMeters: <named-content xmlns:xlink="http://www.w3.org/1999/xlink" content-type="dwc:maximumDepthInMeters" xlink:type="simple">53</named-content>; verbatimLatitude: <named-content xmlns:xlink="http://www.w3.org/1999/xlink" content-type="dwc:verbatimLatitude" xlink:type="simple"><named-content content-type="dwc:verbatimCoordinates" xlink:type="simple">58°15,73'N</named-content></named-content>; verbatimLongitude: <named-content xmlns:xlink="http://www.w3.org/1999/xlink" content-type="dwc:verbatimLongitude" xlink:type="simple"><named-content content-type="dwc:verbatimCoordinates" xlink:type="simple">11°26,10'E</named-content></named-content>; <bold>Identification:</bold> identifiedBy: <named-content xmlns:xlink="http://www.w3.org/1999/xlink" content-type="dwc:identifiedBy" xlink:type="simple">O. Holovachov</named-content>; dateIdentified: <named-content xmlns:xlink="http://www.w3.org/1999/xlink" content-type="dwc:dateIdentified" xlink:type="simple">2018</named-content>; <bold>Event:</bold> year: <named-content xmlns:xlink="http://www.w3.org/1999/xlink" content-type="dwc:year" xlink:type="simple">2014</named-content>; month: <named-content xmlns:xlink="http://www.w3.org/1999/xlink" content-type="dwc:month" xlink:type="simple">8</named-content>; day: <named-content xmlns:xlink="http://www.w3.org/1999/xlink" content-type="dwc:day" xlink:type="simple">14</named-content>; habitat: <named-content xmlns:xlink="http://www.w3.org/1999/xlink" content-type="dwc:habitat" xlink:type="simple">Mud</named-content></p></list-item><list-item><p><bold>Type status:</bold> <named-content xmlns:xlink="http://www.w3.org/1999/xlink" content-type="dwc:typeStatus" xlink:type="simple">Other material</named-content>. <bold>Occurrence:</bold> catalogNumber: <named-content xmlns:xlink="http://www.w3.org/1999/xlink" content-type="dwc:catalogNumber" xlink:type="simple">SMNH-177096</named-content>; individualCount: <named-content xmlns:xlink="http://www.w3.org/1999/xlink" content-type="dwc:individualCount" xlink:type="simple">1</named-content>; sex: <named-content xmlns:xlink="http://www.w3.org/1999/xlink" content-type="dwc:sex" xlink:type="simple">male</named-content>; <bold>Location:</bold> waterBody: <named-content xmlns:xlink="http://www.w3.org/1999/xlink" content-type="dwc:waterBody" xlink:type="simple">Skagerrak</named-content>; country: <named-content xmlns:xlink="http://www.w3.org/1999/xlink" content-type="dwc:country" xlink:type="simple">Sweden</named-content>; locality: <named-content xmlns:xlink="http://www.w3.org/1999/xlink" content-type="dwc:locality" xlink:type="simple">Gullmarsfjord, near Fiskebäckskil</named-content>; minimumDepthInMeters: <named-content xmlns:xlink="http://www.w3.org/1999/xlink" content-type="dwc:minimumDepthInMeters" xlink:type="simple">8</named-content>; maximumDepthInMeters: <named-content xmlns:xlink="http://www.w3.org/1999/xlink" content-type="dwc:maximumDepthInMeters" xlink:type="simple">15</named-content>; verbatimLatitude: <named-content xmlns:xlink="http://www.w3.org/1999/xlink" content-type="dwc:verbatimLatitude" xlink:type="simple"><named-content content-type="dwc:verbatimCoordinates" xlink:type="simple">58°15,09'N</named-content></named-content>; verbatimLongitude: <named-content xmlns:xlink="http://www.w3.org/1999/xlink" content-type="dwc:verbatimLongitude" xlink:type="simple"><named-content content-type="dwc:verbatimCoordinates" xlink:type="simple">11°27,54'E</named-content></named-content>; <bold>Identification:</bold> identifiedBy: <named-content xmlns:xlink="http://www.w3.org/1999/xlink" content-type="dwc:identifiedBy" xlink:type="simple">O. Holovachov</named-content>; dateIdentified: <named-content xmlns:xlink="http://www.w3.org/1999/xlink" content-type="dwc:dateIdentified" xlink:type="simple">2018</named-content>; <bold>Event:</bold> year: <named-content xmlns:xlink="http://www.w3.org/1999/xlink" content-type="dwc:year" xlink:type="simple">2011</named-content>; month: <named-content xmlns:xlink="http://www.w3.org/1999/xlink" content-type="dwc:month" xlink:type="simple">8</named-content>; day: <named-content xmlns:xlink="http://www.w3.org/1999/xlink" content-type="dwc:day" xlink:type="simple">11</named-content>; habitat: <named-content xmlns:xlink="http://www.w3.org/1999/xlink" content-type="dwc:habitat" xlink:type="simple">Muddy sand</named-content></p></list-item><list-item><p><bold>Type status:</bold> <named-content xmlns:xlink="http://www.w3.org/1999/xlink" content-type="dwc:typeStatus" xlink:type="simple">Other material</named-content>. <bold>Occurrence:</bold> catalogNumber: <named-content xmlns:xlink="http://www.w3.org/1999/xlink" content-type="dwc:catalogNumber" xlink:type="simple">SMNH-177103</named-content>; individualCount: <named-content xmlns:xlink="http://www.w3.org/1999/xlink" content-type="dwc:individualCount" xlink:type="simple">1</named-content>; sex: <named-content xmlns:xlink="http://www.w3.org/1999/xlink" content-type="dwc:sex" xlink:type="simple">female</named-content>; <bold>Location:</bold> waterBody: <named-content xmlns:xlink="http://www.w3.org/1999/xlink" content-type="dwc:waterBody" xlink:type="simple">Skagerrak</named-content>; country: <named-content xmlns:xlink="http://www.w3.org/1999/xlink" content-type="dwc:country" xlink:type="simple">Sweden</named-content>; locality: <named-content xmlns:xlink="http://www.w3.org/1999/xlink" content-type="dwc:locality" xlink:type="simple">Bratten</named-content>; minimumDepthInMeters: <named-content xmlns:xlink="http://www.w3.org/1999/xlink" content-type="dwc:minimumDepthInMeters" xlink:type="simple">352</named-content>; maximumDepthInMeters: <named-content xmlns:xlink="http://www.w3.org/1999/xlink" content-type="dwc:maximumDepthInMeters" xlink:type="simple">374</named-content>; verbatimLatitude: <named-content xmlns:xlink="http://www.w3.org/1999/xlink" content-type="dwc:verbatimLatitude" xlink:type="simple"><named-content content-type="dwc:verbatimCoordinates" xlink:type="simple">58°19,18'N</named-content></named-content>; verbatimLongitude: <named-content xmlns:xlink="http://www.w3.org/1999/xlink" content-type="dwc:verbatimLongitude" xlink:type="simple"><named-content content-type="dwc:verbatimCoordinates" xlink:type="simple">10°29,34'E</named-content></named-content>; <bold>Identification:</bold> identifiedBy: <named-content xmlns:xlink="http://www.w3.org/1999/xlink" content-type="dwc:identifiedBy" xlink:type="simple">O. Holovachov</named-content>; dateIdentified: <named-content xmlns:xlink="http://www.w3.org/1999/xlink" content-type="dwc:dateIdentified" xlink:type="simple">2018</named-content>; <bold>Event:</bold> year: <named-content xmlns:xlink="http://www.w3.org/1999/xlink" content-type="dwc:year" xlink:type="simple">2012</named-content>; month: <named-content xmlns:xlink="http://www.w3.org/1999/xlink" content-type="dwc:month" xlink:type="simple">10</named-content>; day: <named-content xmlns:xlink="http://www.w3.org/1999/xlink" content-type="dwc:day" xlink:type="simple">10</named-content>; habitat: <named-content xmlns:xlink="http://www.w3.org/1999/xlink" content-type="dwc:habitat" xlink:type="simple">Soft bottom</named-content></p></list-item><list-item><p><bold>Type status:</bold> <named-content xmlns:xlink="http://www.w3.org/1999/xlink" content-type="dwc:typeStatus" xlink:type="simple">Other material</named-content>. <bold>Occurrence:</bold> catalogNumber: <named-content xmlns:xlink="http://www.w3.org/1999/xlink" content-type="dwc:catalogNumber" xlink:type="simple">SMNH-177113</named-content>; individualCount: <named-content xmlns:xlink="http://www.w3.org/1999/xlink" content-type="dwc:individualCount" xlink:type="simple">2</named-content>; sex: <named-content xmlns:xlink="http://www.w3.org/1999/xlink" content-type="dwc:sex" xlink:type="simple">1 female, 1 male</named-content>; <bold>Location:</bold> waterBody: <named-content xmlns:xlink="http://www.w3.org/1999/xlink" content-type="dwc:waterBody" xlink:type="simple">Skagerrak</named-content>; country: <named-content xmlns:xlink="http://www.w3.org/1999/xlink" content-type="dwc:country" xlink:type="simple">Sweden</named-content>; locality: <named-content xmlns:xlink="http://www.w3.org/1999/xlink" content-type="dwc:locality" xlink:type="simple">Bratten</named-content>; minimumDepthInMeters: <named-content xmlns:xlink="http://www.w3.org/1999/xlink" content-type="dwc:minimumDepthInMeters" xlink:type="simple">55</named-content>; maximumDepthInMeters: <named-content xmlns:xlink="http://www.w3.org/1999/xlink" content-type="dwc:maximumDepthInMeters" xlink:type="simple">70</named-content>; verbatimLatitude: <named-content xmlns:xlink="http://www.w3.org/1999/xlink" content-type="dwc:verbatimLatitude" xlink:type="simple"><named-content content-type="dwc:verbatimCoordinates" xlink:type="simple">58°22,19'N</named-content></named-content>; verbatimLongitude: <named-content xmlns:xlink="http://www.w3.org/1999/xlink" content-type="dwc:verbatimLongitude" xlink:type="simple"><named-content content-type="dwc:verbatimCoordinates" xlink:type="simple">11°04,55'E</named-content></named-content>; <bold>Identification:</bold> identifiedBy: <named-content xmlns:xlink="http://www.w3.org/1999/xlink" content-type="dwc:identifiedBy" xlink:type="simple">O. Holovachov</named-content>; dateIdentified: <named-content xmlns:xlink="http://www.w3.org/1999/xlink" content-type="dwc:dateIdentified" xlink:type="simple">2018</named-content>; <bold>Event:</bold> year: <named-content xmlns:xlink="http://www.w3.org/1999/xlink" content-type="dwc:year" xlink:type="simple">2011</named-content>; month: <named-content xmlns:xlink="http://www.w3.org/1999/xlink" content-type="dwc:month" xlink:type="simple">8</named-content>; day: <named-content xmlns:xlink="http://www.w3.org/1999/xlink" content-type="dwc:day" xlink:type="simple">9</named-content>; habitat: <named-content xmlns:xlink="http://www.w3.org/1999/xlink" content-type="dwc:habitat" xlink:type="simple">Mud and clay</named-content></p></list-item><list-item><p><bold>Type status:</bold> <named-content xmlns:xlink="http://www.w3.org/1999/xlink" content-type="dwc:typeStatus" xlink:type="simple">Other material</named-content>. <bold>Occurrence:</bold> catalogNumber: <named-content xmlns:xlink="http://www.w3.org/1999/xlink" content-type="dwc:catalogNumber" xlink:type="simple">SMNH-177114</named-content>; individualCount: <named-content xmlns:xlink="http://www.w3.org/1999/xlink" content-type="dwc:individualCount" xlink:type="simple">2</named-content>; sex: <named-content xmlns:xlink="http://www.w3.org/1999/xlink" content-type="dwc:sex" xlink:type="simple">female</named-content>; <bold>Location:</bold> waterBody: <named-content xmlns:xlink="http://www.w3.org/1999/xlink" content-type="dwc:waterBody" xlink:type="simple">Skagerrak</named-content>; country: <named-content xmlns:xlink="http://www.w3.org/1999/xlink" content-type="dwc:country" xlink:type="simple">Sweden</named-content>; locality: <named-content xmlns:xlink="http://www.w3.org/1999/xlink" content-type="dwc:locality" xlink:type="simple">Gullmarsfjord, Kristineberg-Lysekil</named-content>; minimumDepthInMeters: <named-content xmlns:xlink="http://www.w3.org/1999/xlink" content-type="dwc:minimumDepthInMeters" xlink:type="simple">53</named-content>; maximumDepthInMeters: <named-content xmlns:xlink="http://www.w3.org/1999/xlink" content-type="dwc:maximumDepthInMeters" xlink:type="simple">53</named-content>; verbatimLatitude: <named-content xmlns:xlink="http://www.w3.org/1999/xlink" content-type="dwc:verbatimLatitude" xlink:type="simple"><named-content content-type="dwc:verbatimCoordinates" xlink:type="simple">58°15,73'N</named-content></named-content>; verbatimLongitude: <named-content xmlns:xlink="http://www.w3.org/1999/xlink" content-type="dwc:verbatimLongitude" xlink:type="simple"><named-content content-type="dwc:verbatimCoordinates" xlink:type="simple">11°26,10'E</named-content></named-content>; <bold>Identification:</bold> identifiedBy: <named-content xmlns:xlink="http://www.w3.org/1999/xlink" content-type="dwc:identifiedBy" xlink:type="simple">O. Holovachov</named-content>; dateIdentified: <named-content xmlns:xlink="http://www.w3.org/1999/xlink" content-type="dwc:dateIdentified" xlink:type="simple">2018</named-content>; <bold>Event:</bold> year: <named-content xmlns:xlink="http://www.w3.org/1999/xlink" content-type="dwc:year" xlink:type="simple">2014</named-content>; month: <named-content xmlns:xlink="http://www.w3.org/1999/xlink" content-type="dwc:month" xlink:type="simple">8</named-content>; day: <named-content xmlns:xlink="http://www.w3.org/1999/xlink" content-type="dwc:day" xlink:type="simple">14</named-content>; habitat: <named-content xmlns:xlink="http://www.w3.org/1999/xlink" content-type="dwc:habitat" xlink:type="simple">Mud</named-content></p></list-item><list-item><p><bold>Type status:</bold> <named-content xmlns:xlink="http://www.w3.org/1999/xlink" content-type="dwc:typeStatus" xlink:type="simple">Other material</named-content>. <bold>Occurrence:</bold> catalogNumber: <named-content xmlns:xlink="http://www.w3.org/1999/xlink" content-type="dwc:catalogNumber" xlink:type="simple">SMNH-177117</named-content>; individualCount: <named-content xmlns:xlink="http://www.w3.org/1999/xlink" content-type="dwc:individualCount" xlink:type="simple">1</named-content>; sex: <named-content xmlns:xlink="http://www.w3.org/1999/xlink" content-type="dwc:sex" xlink:type="simple">male</named-content>; <bold>Location:</bold> waterBody: <named-content xmlns:xlink="http://www.w3.org/1999/xlink" content-type="dwc:waterBody" xlink:type="simple">Skagerrak</named-content>; country: <named-content xmlns:xlink="http://www.w3.org/1999/xlink" content-type="dwc:country" xlink:type="simple">Sweden</named-content>; locality: <named-content xmlns:xlink="http://www.w3.org/1999/xlink" content-type="dwc:locality" xlink:type="simple">Gullmarsfjord, Klubban</named-content>; verbatimLatitude: <named-content xmlns:xlink="http://www.w3.org/1999/xlink" content-type="dwc:verbatimLatitude" xlink:type="simple"><named-content content-type="dwc:verbatimCoordinates" xlink:type="simple">58°15,03'N</named-content></named-content>; verbatimLongitude: <named-content xmlns:xlink="http://www.w3.org/1999/xlink" content-type="dwc:verbatimLongitude" xlink:type="simple"><named-content content-type="dwc:verbatimCoordinates" xlink:type="simple">11°27,54'E</named-content></named-content>; <bold>Identification:</bold> identifiedBy: <named-content xmlns:xlink="http://www.w3.org/1999/xlink" content-type="dwc:identifiedBy" xlink:type="simple">O. Holovachov</named-content>; dateIdentified: <named-content xmlns:xlink="http://www.w3.org/1999/xlink" content-type="dwc:dateIdentified" xlink:type="simple">2018</named-content>; <bold>Event:</bold> year: <named-content xmlns:xlink="http://www.w3.org/1999/xlink" content-type="dwc:year" xlink:type="simple">2014</named-content>; month: <named-content xmlns:xlink="http://www.w3.org/1999/xlink" content-type="dwc:month" xlink:type="simple">8</named-content>; day: <named-content xmlns:xlink="http://www.w3.org/1999/xlink" content-type="dwc:day" xlink:type="simple">14</named-content>; habitat: <named-content xmlns:xlink="http://www.w3.org/1999/xlink" content-type="dwc:habitat" xlink:type="simple">Shells, gravel, sand, mud</named-content></p></list-item><list-item><p><bold>Type status:</bold> <named-content xmlns:xlink="http://www.w3.org/1999/xlink" content-type="dwc:typeStatus" xlink:type="simple">Other material</named-content>. <bold>Occurrence:</bold> catalogNumber: <named-content xmlns:xlink="http://www.w3.org/1999/xlink" content-type="dwc:catalogNumber" xlink:type="simple">SMNH-177118</named-content>; individualCount: <named-content xmlns:xlink="http://www.w3.org/1999/xlink" content-type="dwc:individualCount" xlink:type="simple">3</named-content>; sex: <named-content xmlns:xlink="http://www.w3.org/1999/xlink" content-type="dwc:sex" xlink:type="simple">1 female, 2 juveniles</named-content>; <bold>Location:</bold> waterBody: <named-content xmlns:xlink="http://www.w3.org/1999/xlink" content-type="dwc:waterBody" xlink:type="simple">Skagerrak</named-content>; country: <named-content xmlns:xlink="http://www.w3.org/1999/xlink" content-type="dwc:country" xlink:type="simple">Sweden</named-content>; locality: <named-content xmlns:xlink="http://www.w3.org/1999/xlink" content-type="dwc:locality" xlink:type="simple">Gullmarsfjord, near Fiskebäckskil</named-content>; minimumDepthInMeters: <named-content xmlns:xlink="http://www.w3.org/1999/xlink" content-type="dwc:minimumDepthInMeters" xlink:type="simple">44</named-content>; maximumDepthInMeters: <named-content xmlns:xlink="http://www.w3.org/1999/xlink" content-type="dwc:maximumDepthInMeters" xlink:type="simple">44</named-content>; verbatimLatitude: <named-content xmlns:xlink="http://www.w3.org/1999/xlink" content-type="dwc:verbatimLatitude" xlink:type="simple"><named-content content-type="dwc:verbatimCoordinates" xlink:type="simple">58°15,63'N</named-content></named-content>; verbatimLongitude: <named-content xmlns:xlink="http://www.w3.org/1999/xlink" content-type="dwc:verbatimLongitude" xlink:type="simple"><named-content content-type="dwc:verbatimCoordinates" xlink:type="simple">11°27,72'E</named-content></named-content>; <bold>Identification:</bold> identifiedBy: <named-content xmlns:xlink="http://www.w3.org/1999/xlink" content-type="dwc:identifiedBy" xlink:type="simple">O. Holovachov</named-content>; dateIdentified: <named-content xmlns:xlink="http://www.w3.org/1999/xlink" content-type="dwc:dateIdentified" xlink:type="simple">2018</named-content>; <bold>Event:</bold> year: <named-content xmlns:xlink="http://www.w3.org/1999/xlink" content-type="dwc:year" xlink:type="simple">2011</named-content>; month: <named-content xmlns:xlink="http://www.w3.org/1999/xlink" content-type="dwc:month" xlink:type="simple">8</named-content>; day: <named-content xmlns:xlink="http://www.w3.org/1999/xlink" content-type="dwc:day" xlink:type="simple">11</named-content>; habitat: <named-content xmlns:xlink="http://www.w3.org/1999/xlink" content-type="dwc:habitat" xlink:type="simple">Soft mud</named-content></p></list-item><list-item><p><bold>Type status:</bold> <named-content xmlns:xlink="http://www.w3.org/1999/xlink" content-type="dwc:typeStatus" xlink:type="simple">Other material</named-content>. <bold>Occurrence:</bold> catalogNumber: <named-content xmlns:xlink="http://www.w3.org/1999/xlink" content-type="dwc:catalogNumber" xlink:type="simple">SMNH-177119</named-content>; individualCount: <named-content xmlns:xlink="http://www.w3.org/1999/xlink" content-type="dwc:individualCount" xlink:type="simple">3</named-content>; sex: <named-content xmlns:xlink="http://www.w3.org/1999/xlink" content-type="dwc:sex" xlink:type="simple">1 female, 2 males</named-content>; <bold>Location:</bold> waterBody: <named-content xmlns:xlink="http://www.w3.org/1999/xlink" content-type="dwc:waterBody" xlink:type="simple">Skagerrak</named-content>; country: <named-content xmlns:xlink="http://www.w3.org/1999/xlink" content-type="dwc:country" xlink:type="simple">Sweden</named-content>; locality: <named-content xmlns:xlink="http://www.w3.org/1999/xlink" content-type="dwc:locality" xlink:type="simple">Gullmarsfjord, Kristineberg-Lysekil</named-content>; minimumDepthInMeters: <named-content xmlns:xlink="http://www.w3.org/1999/xlink" content-type="dwc:minimumDepthInMeters" xlink:type="simple">53</named-content>; maximumDepthInMeters: <named-content xmlns:xlink="http://www.w3.org/1999/xlink" content-type="dwc:maximumDepthInMeters" xlink:type="simple">53</named-content>; verbatimLatitude: <named-content xmlns:xlink="http://www.w3.org/1999/xlink" content-type="dwc:verbatimLatitude" xlink:type="simple"><named-content content-type="dwc:verbatimCoordinates" xlink:type="simple">58°15,73'N</named-content></named-content>; verbatimLongitude: <named-content xmlns:xlink="http://www.w3.org/1999/xlink" content-type="dwc:verbatimLongitude" xlink:type="simple"><named-content content-type="dwc:verbatimCoordinates" xlink:type="simple">11°26,10'E</named-content></named-content>; <bold>Identification:</bold> identifiedBy: <named-content xmlns:xlink="http://www.w3.org/1999/xlink" content-type="dwc:identifiedBy" xlink:type="simple">O. Holovachov</named-content>; dateIdentified: <named-content xmlns:xlink="http://www.w3.org/1999/xlink" content-type="dwc:dateIdentified" xlink:type="simple">2018</named-content>; <bold>Event:</bold> year: <named-content xmlns:xlink="http://www.w3.org/1999/xlink" content-type="dwc:year" xlink:type="simple">2014</named-content>; month: <named-content xmlns:xlink="http://www.w3.org/1999/xlink" content-type="dwc:month" xlink:type="simple">8</named-content>; day: <named-content xmlns:xlink="http://www.w3.org/1999/xlink" content-type="dwc:day" xlink:type="simple">14</named-content>; habitat: <named-content xmlns:xlink="http://www.w3.org/1999/xlink" content-type="dwc:habitat" xlink:type="simple">Mud</named-content></p></list-item><list-item><p><bold>Type status:</bold> <named-content xmlns:xlink="http://www.w3.org/1999/xlink" content-type="dwc:typeStatus" xlink:type="simple">Other material</named-content>. <bold>Occurrence:</bold> catalogNumber: <named-content xmlns:xlink="http://www.w3.org/1999/xlink" content-type="dwc:catalogNumber" xlink:type="simple">SMNH-177120</named-content>; individualCount: <named-content xmlns:xlink="http://www.w3.org/1999/xlink" content-type="dwc:individualCount" xlink:type="simple">1</named-content>; sex: <named-content xmlns:xlink="http://www.w3.org/1999/xlink" content-type="dwc:sex" xlink:type="simple">male</named-content>; <bold>Location:</bold> waterBody: <named-content xmlns:xlink="http://www.w3.org/1999/xlink" content-type="dwc:waterBody" xlink:type="simple">Skagerrak</named-content>; country: <named-content xmlns:xlink="http://www.w3.org/1999/xlink" content-type="dwc:country" xlink:type="simple">Sweden</named-content>; locality: <named-content xmlns:xlink="http://www.w3.org/1999/xlink" content-type="dwc:locality" xlink:type="simple">Gullmarsfjord</named-content>; minimumDepthInMeters: <named-content xmlns:xlink="http://www.w3.org/1999/xlink" content-type="dwc:minimumDepthInMeters" xlink:type="simple">54</named-content>; maximumDepthInMeters: <named-content xmlns:xlink="http://www.w3.org/1999/xlink" content-type="dwc:maximumDepthInMeters" xlink:type="simple">54</named-content>; verbatimLatitude: <named-content xmlns:xlink="http://www.w3.org/1999/xlink" content-type="dwc:verbatimLatitude" xlink:type="simple"><named-content content-type="dwc:verbatimCoordinates" xlink:type="simple">58°16,00'N</named-content></named-content>; verbatimLongitude: <named-content xmlns:xlink="http://www.w3.org/1999/xlink" content-type="dwc:verbatimLongitude" xlink:type="simple"><named-content content-type="dwc:verbatimCoordinates" xlink:type="simple">11°28,00'E</named-content></named-content>; <bold>Identification:</bold> identifiedBy: <named-content xmlns:xlink="http://www.w3.org/1999/xlink" content-type="dwc:identifiedBy" xlink:type="simple">O. Holovachov</named-content>; dateIdentified: <named-content xmlns:xlink="http://www.w3.org/1999/xlink" content-type="dwc:dateIdentified" xlink:type="simple">2018</named-content>; <bold>Event:</bold> year: <named-content xmlns:xlink="http://www.w3.org/1999/xlink" content-type="dwc:year" xlink:type="simple">1976</named-content>; month: <named-content xmlns:xlink="http://www.w3.org/1999/xlink" content-type="dwc:month" xlink:type="simple">4</named-content>; day: <named-content xmlns:xlink="http://www.w3.org/1999/xlink" content-type="dwc:day" xlink:type="simple">12</named-content>; habitat: <named-content xmlns:xlink="http://www.w3.org/1999/xlink" content-type="dwc:habitat" xlink:type="simple">Very fine sediment</named-content></p></list-item></list></tp:treatment-sec><tp:treatment-sec sec-type="Description"><title>Description</title><p><bold>Measurements.</bold> Table <xref ref-type="table" rid="T5234122">2</xref>. <bold>Adult. Figs <xref ref-type="fig" rid="F5342219">6</xref>, <xref ref-type="fig" rid="F5287026">7</xref>.</bold> Cuticle without longitudinal striation. Space between dorsal and ventral limbs of amphid not developed. Lateral alae broad, appearing externally as two crenate lines encompassing entire length of amphid. It originates at level with anterior edge of amphid, extends posteriorly as two lines parallel to and widely spaced from ventral limb of the amphid (Fig. <xref ref-type="fig" rid="F5287026">7</xref><xref ref-type="fig" rid="F5287033">c</xref>, <xref ref-type="fig" rid="F5287034">d</xref>) and ends at level of posterior fourth of tail by merging with posterior end of ventral limb of amphid. Secretory-excretory pore opens posterior to cardia, at level with anterior part of intestine (Fig. <xref ref-type="fig" rid="F5287026">7</xref><xref ref-type="fig" rid="F5287036">f</xref>). Tail with clavate terminal part. <bold>Male.</bold> Anteriormost edge of amphid positioned at level with oral opening. Dorsal limb of amphid extends for a short distance posteriorly, equal to 2.1–2.6 labial region diameters in length. Ventral limb of amphid extends along entire body to terminal part of tail. Ventral limb of amphid is 1.7–2.0 times wider than dorsal limb. Spicules with rounded manubrium and conoid, arcuate shaft. Gubernaculum platelike, without apophysis. Precloacal supplements absent/indistinct. Two pairs of ventrosublateral setae located along posterior half of tail and one pair of sublateral setae located between posterior end of lateral alae and tail terminus. <bold>Female.</bold> Anteriormost edge of amphid positioned at level with oral opening. Dorsal limb of amphid extends for a short distance posteriorly, equal to 1.8–2.4 labial region diameters in length. Ventral limb of amphid extends along entire body to terminal part of tail. Ventral limb of amphid is 1.7–2.5 times wider than dorsal limb. Vagina straight (Fig. <xref ref-type="fig" rid="F5287026">7</xref><xref ref-type="fig" rid="F5287035">e</xref>). One pair of ventrosublateral setae located along middle of tail and one pair of sublateral setae located close to posterior end of lateral alae.</p></tp:treatment-sec><tp:treatment-sec sec-type="Diagnosis"><title>Diagnosis</title><p>Body 0.56–0.73 mm long; cuticle without longitudinal striation; anteriormost edge of amphid at level with oral opening; dorsal limb of amphid equal to 2.1–2.6 labial region diameters in male, 1.8–2.4 labial region diameters in female; ventral limb of amphid extends towards posterior fourth of tail in both female and male; ventral limb of amphid is 1.7–2.5 wider than dorsal limb; interamphideal space absent; secretory-excretory pore opens posterior to cardia; spicules 27–30 µm long; precloacal supplements indistinct; tail equal to 4.8–5.9 anal body diameters in length, with clavate terminal part.</p></tp:treatment-sec><tp:treatment-sec sec-type="Taxon discussion"><title>Taxon discussion</title><p>In having relatively long dorsal branch of the amphid, broad ventral branch of the amphid and clavate tail, recent specimens are most similar to <italic><tp:taxon-name><tp:taxon-name-part taxon-name-part-type="genus" reg="Campylaimus">C.</tp:taxon-name-part> <tp:taxon-name-part taxon-name-part-type="species" reg="tkatchevi">tkatchevi</tp:taxon-name-part></tp:taxon-name></italic> described from the Caspian Sea (<xref ref-type="bibr" rid="B5159583">Tchesunov 1978</xref>), differing only in somewhat longer body (0.56–0.73 mm vs. 0.45–0.61 mm in the type population) and spicules (27–30 µm vs. 23 µm in the type population).</p></tp:treatment-sec><tp:treatment-sec><!--Section generated to contain objects referenced in tp:taxon-treatment.--><table-wrap id="T5234122" position="float" orientation="portrait"><label>Table 2.</label><caption><p>Morphometrics of <italic><tp:taxon-name><tp:taxon-name-part taxon-name-part-type="genus" reg="Campylaimus">Campylaimus</tp:taxon-name-part> <tp:taxon-name-part taxon-name-part-type="species" reg="tkatchevi">tkatchevi</tp:taxon-name-part></tp:taxon-name></italic> Tchesunov, 1978, <italic><tp:taxon-name><tp:taxon-name-part taxon-name-part-type="genus" reg="Campylaimus">Campylaimus</tp:taxon-name-part> <tp:taxon-name-part taxon-name-part-type="species" reg="siwaschensis">siwaschensis</tp:taxon-name-part></tp:taxon-name></italic> Sergeeva, 1981 and <italic><tp:taxon-name><tp:taxon-name-part taxon-name-part-type="genus" reg="Campylaimus">Campylaimus</tp:taxon-name-part> <tp:taxon-name-part taxon-name-part-type="species" reg="lefeverei">lefeverei</tp:taxon-name-part></tp:taxon-name></italic> Gerlach, 1956.</p></caption><table rules="all" border="1"><tbody><tr><td rowspan="1" colspan="1">Species</td><td rowspan="1" colspan="2">
              <italic><tp:taxon-name><tp:taxon-name-part taxon-name-part-type="genus" reg="Campylaimus">C.</tp:taxon-name-part> <tp:taxon-name-part taxon-name-part-type="species" reg="tkatchevi">tkatchevi</tp:taxon-name-part></tp:taxon-name></italic>
            </td><td rowspan="1" colspan="1">
              <italic><tp:taxon-name><tp:taxon-name-part taxon-name-part-type="genus" reg="Campylaimus">C.</tp:taxon-name-part> <tp:taxon-name-part taxon-name-part-type="species" reg="siwaschensis">siwaschensis</tp:taxon-name-part></tp:taxon-name></italic>
            </td><td rowspan="1" colspan="1">
              <italic><tp:taxon-name><tp:taxon-name-part taxon-name-part-type="genus" reg="Campylaimus">C.</tp:taxon-name-part> <tp:taxon-name-part taxon-name-part-type="species" reg="lefeverei">lefeverei</tp:taxon-name-part></tp:taxon-name></italic>
            </td></tr><tr><td rowspan="1" colspan="1">Number and gender</td><td rowspan="1" colspan="1">4 males</td><td rowspan="1" colspan="1">3 females</td><td rowspan="1" colspan="1">1 female</td><td rowspan="1" colspan="1">1 female</td></tr><tr><td rowspan="1" colspan="1">Body length</td><td rowspan="1" colspan="1">658 (604–704)</td><td rowspan="1" colspan="1">636 (562–730)</td><td rowspan="1" colspan="1">606</td><td rowspan="1" colspan="1">959</td></tr><tr><td rowspan="1" colspan="1">Body diameter</td><td rowspan="1" colspan="1">26 (23–28)</td><td rowspan="1" colspan="1">29 (23–34)</td><td rowspan="1" colspan="1">28</td><td rowspan="1" colspan="1">25</td></tr><tr><td rowspan="1" colspan="1">Pharyngeal region length</td><td rowspan="1" colspan="1">120 (116–124)</td><td rowspan="1" colspan="1">117 (110–126)</td><td rowspan="1" colspan="1">88</td><td rowspan="1" colspan="1">131</td></tr><tr><td rowspan="1" colspan="1">Tail length</td><td rowspan="1" colspan="1">116 (109–128)</td><td rowspan="1" colspan="1">109 (100–119)</td><td rowspan="1" colspan="1">93</td><td rowspan="1" colspan="1">210</td></tr><tr><td rowspan="1" colspan="1">Cloacal/anal body diameter</td><td rowspan="1" colspan="1">21 (19–23)</td><td rowspan="1" colspan="1">20 (19–21)</td><td rowspan="1" colspan="1">16</td><td rowspan="1" colspan="1">14</td></tr><tr><td rowspan="1" colspan="1">a</td><td rowspan="1" colspan="1">25 (24–27)</td><td rowspan="1" colspan="1">22 (18–25)</td><td rowspan="1" colspan="1">22</td><td rowspan="1" colspan="1">39</td></tr><tr><td rowspan="1" colspan="1">b</td><td rowspan="1" colspan="1">5.5 (5.1–6.1)</td><td rowspan="1" colspan="1">5.4 (5.1–5.8)</td><td rowspan="1" colspan="1">6.9</td><td rowspan="1" colspan="1">7.3</td></tr><tr><td rowspan="1" colspan="1">c</td><td rowspan="1" colspan="1">5.7 (5.4–6.0)</td><td rowspan="1" colspan="1">6.2 (6.1–6.2)</td><td rowspan="1" colspan="1">6.5</td><td rowspan="1" colspan="1">4.6</td></tr><tr><td rowspan="1" colspan="1">c'</td><td rowspan="1" colspan="1">5.5 (5.2–5.6)</td><td rowspan="1" colspan="1">5.4 (4.8–5.9)</td><td rowspan="1" colspan="1">5.8</td><td rowspan="1" colspan="1">14.5</td></tr><tr><td rowspan="1" colspan="1">V</td><td rowspan="1" colspan="1">–</td><td rowspan="1" colspan="1">52 (52–53)</td><td rowspan="1" colspan="1">49</td><td rowspan="1" colspan="1">47</td></tr><tr><td rowspan="1" colspan="1">Labial region diameter</td><td rowspan="1" colspan="1">11 (10–12)</td><td rowspan="1" colspan="1">11 (11–12)</td><td rowspan="1" colspan="1">12</td><td rowspan="1" colspan="1">14</td></tr><tr><td rowspan="1" colspan="1">Cephalic setae length</td><td rowspan="1" colspan="1">2 (2–3)</td><td rowspan="1" colspan="1">2 (1–2)</td><td rowspan="1" colspan="1">2</td><td rowspan="1" colspan="1">4</td></tr><tr><td rowspan="1" colspan="1">Subdorsal setae bases from anterior end</td><td rowspan="1" colspan="1">14 (14–15)</td><td rowspan="1" colspan="1">13 (12–14)</td><td rowspan="1" colspan="1">8</td><td rowspan="1" colspan="1">8</td></tr><tr><td rowspan="1" colspan="1">Subventral setae bases from anterior end</td><td rowspan="1" colspan="1">11 (10–13)</td><td rowspan="1" colspan="1">11 (10–13)</td><td rowspan="1" colspan="1">6</td><td rowspan="1" colspan="1">7</td></tr><tr><td rowspan="1" colspan="1">Oral opening from anterior end</td><td rowspan="1" colspan="1">9 (8–10)</td><td rowspan="1" colspan="1">8 (8–9)</td><td rowspan="1" colspan="1">2</td><td rowspan="1" colspan="1">1</td></tr><tr><td rowspan="1" colspan="1">Amphid from anterior end</td><td rowspan="1" colspan="1">8 (8–10)</td><td rowspan="1" colspan="1">9 (8–11)</td><td rowspan="1" colspan="1">3</td><td rowspan="1" colspan="1">4</td></tr><tr><td rowspan="1" colspan="1">Dorsal amphideal limb length</td><td rowspan="1" colspan="1">27 (26–28)</td><td rowspan="1" colspan="1">24 (20–28)</td><td rowspan="1" colspan="1">14</td><td rowspan="1" colspan="1">22</td></tr><tr><td rowspan="1" colspan="1">Dorsal amphideal limb width</td><td rowspan="1" colspan="1">2</td><td rowspan="1" colspan="1">2 (1–2)</td><td rowspan="1" colspan="1">2</td><td rowspan="1" colspan="1">2</td></tr><tr><td rowspan="1" colspan="1">Ventral amphideal limb width</td><td rowspan="1" colspan="1">4 (3–4)</td><td rowspan="1" colspan="1">4 (3–4)</td><td rowspan="1" colspan="1">3</td><td rowspan="1" colspan="1">6</td></tr><tr><td rowspan="1" colspan="1">Annules width at mid-body</td><td rowspan="1" colspan="1">3 (2–3)</td><td rowspan="1" colspan="1">2</td><td rowspan="1" colspan="1">1</td><td rowspan="1" colspan="1">2</td></tr><tr><td rowspan="1" colspan="1">Lateral field width</td><td rowspan="1" colspan="1">8 (7–8)</td><td rowspan="1" colspan="1">7 (5–8)</td><td rowspan="1" colspan="1">3</td><td rowspan="1" colspan="1">12</td></tr><tr><td rowspan="1" colspan="1">Vagina or spicules length</td><td rowspan="1" colspan="1">28 (27–30)</td><td rowspan="1" colspan="1">7 (6–8)</td><td rowspan="1" colspan="1">6</td><td rowspan="1" colspan="1">5</td></tr><tr><td rowspan="1" colspan="1">Rectum or Gubernaculum length</td><td rowspan="1" colspan="1">7 (6–8)</td><td rowspan="1" colspan="1">23 (22–26)</td><td rowspan="1" colspan="1">18</td><td rowspan="1" colspan="1">19</td></tr></tbody></table></table-wrap><fig id="F5342219" position="float" orientation="portrait"><object-id xmlns:xlink="http://www.w3.org/1999/xlink" content-type="arpha" xlink:type="simple">3B5AFFF4-7B42-5F8C-82F9-A0F72E5B39FB</object-id><object-id xmlns:xlink="http://www.w3.org/1999/xlink" content-type="doi" xlink:type="simple">10.3897/BDJ.7.e46545.figure6</object-id><label>Figure 6.</label><caption><p><italic><tp:taxon-name><tp:taxon-name-part taxon-name-part-type="genus" reg="Campylaimus">Campylaimus</tp:taxon-name-part> <tp:taxon-name-part taxon-name-part-type="species" reg="tkatchevi">tkatchevi</tp:taxon-name-part></tp:taxon-name></italic> Tchesunov, 1978 (scale bars = 20 µm, PIJ = pharyngo-intestinal junction/cardia, EP = secretory-excretory pore): a: female tail; b: female pharyngeal region; c: male pharyngeal region; d: male caudal region.</p></caption><graphic xmlns:xlink="http://www.w3.org/1999/xlink" xlink:href="bdj-07-e46545-g006.gif" position="float" id="oo_330936.gif" orientation="portrait" xlink:type="simple"><uri content-type="original_file" xlink:type="simple">https://binary.pensoft.net/fig/330936</uri></graphic></fig><fig-group id="F5287026" position="float" orientation="portrait"><caption><p><italic><tp:taxon-name><tp:taxon-name-part taxon-name-part-type="genus" reg="Campylaimus">Campylaimus</tp:taxon-name-part> <tp:taxon-name-part taxon-name-part-type="species" reg="tkatchevi">tkatchevi</tp:taxon-name-part></tp:taxon-name></italic> Tchesunov, 1978 (scale bars = 20 µm):</p></caption><fig id="F5287031" position="float" orientation="portrait"><object-id xmlns:xlink="http://www.w3.org/1999/xlink" content-type="arpha" xlink:type="simple">A2DCE8B6-A6F5-5191-B679-A53C164EA458</object-id><object-id xmlns:xlink="http://www.w3.org/1999/xlink" content-type="doi" xlink:type="simple">10.3897/BDJ.7.e46545.figure7a</object-id><label>Figure 7a.</label><caption><p>anterior end, surface view showing anterior part of amphid (ventral side to the left)</p></caption><graphic xmlns:xlink="http://www.w3.org/1999/xlink" xlink:href="bdj-07-e46545-g007_a.jpg" xlink:type="simple" position="float" orientation="portrait" id="oo_317745.jpg"><uri content-type="original_file" xlink:type="simple">https://binary.pensoft.net/fig/317745</uri></graphic></fig><fig id="F5287032" position="float" orientation="portrait"><object-id xmlns:xlink="http://www.w3.org/1999/xlink" content-type="arpha" xlink:type="simple">9749BADD-0368-58CE-A4CE-0BF2AF95A0F9</object-id><object-id xmlns:xlink="http://www.w3.org/1999/xlink" content-type="doi" xlink:type="simple">10.3897/BDJ.7.e46545.figure7b</object-id><label>Figure 7b.</label><caption><p>anterior end, surface view showing anterior part of amphid (ventral side to the left)</p></caption><graphic xmlns:xlink="http://www.w3.org/1999/xlink" xlink:href="bdj-07-e46545-g007_b.jpg" xlink:type="simple" position="float" orientation="portrait" id="oo_317746.jpg"><uri content-type="original_file" xlink:type="simple">https://binary.pensoft.net/fig/317746</uri></graphic></fig><fig id="F5287033" position="float" orientation="portrait"><object-id xmlns:xlink="http://www.w3.org/1999/xlink" content-type="arpha" xlink:type="simple">5EA299D0-26D9-555F-8183-518743EE7A9D</object-id><object-id xmlns:xlink="http://www.w3.org/1999/xlink" content-type="doi" xlink:type="simple">10.3897/BDJ.7.e46545.figure7c</object-id><label>Figure 7c.</label><caption><p>lateral alae at mid-body, surface view</p></caption><graphic xmlns:xlink="http://www.w3.org/1999/xlink" xlink:href="bdj-07-e46545-g007_c.jpg" xlink:type="simple" position="float" orientation="portrait" id="oo_317747.jpg"><uri content-type="original_file" xlink:type="simple">https://binary.pensoft.net/fig/317747</uri></graphic></fig><fig id="F5287034" position="float" orientation="portrait"><object-id xmlns:xlink="http://www.w3.org/1999/xlink" content-type="arpha" xlink:type="simple">52408FE9-C8D8-5640-B162-2A1CE3214D23</object-id><object-id xmlns:xlink="http://www.w3.org/1999/xlink" content-type="doi" xlink:type="simple">10.3897/BDJ.7.e46545.figure7d</object-id><label>Figure 7d.</label><caption><p>lateral alae at mid-body, surface view</p></caption><graphic xmlns:xlink="http://www.w3.org/1999/xlink" xlink:href="bdj-07-e46545-g007_d.jpg" xlink:type="simple" position="float" orientation="portrait" id="oo_317748.jpg"><uri content-type="original_file" xlink:type="simple">https://binary.pensoft.net/fig/317748</uri></graphic></fig><fig id="F5287035" position="float" orientation="portrait"><object-id xmlns:xlink="http://www.w3.org/1999/xlink" content-type="arpha" xlink:type="simple">E058A4AE-EAE6-5ECE-97CE-60B6157950A0</object-id><object-id xmlns:xlink="http://www.w3.org/1999/xlink" content-type="doi" xlink:type="simple">10.3897/BDJ.7.e46545.figure7e</object-id><label>Figure 7e.</label><caption><p>vulval region</p></caption><graphic xmlns:xlink="http://www.w3.org/1999/xlink" xlink:href="bdj-07-e46545-g007_e.jpg" xlink:type="simple" position="float" orientation="portrait" id="oo_317749.jpg"><uri content-type="original_file" xlink:type="simple">https://binary.pensoft.net/fig/317749</uri></graphic></fig><fig id="F5287036" position="float" orientation="portrait"><object-id xmlns:xlink="http://www.w3.org/1999/xlink" content-type="arpha" xlink:type="simple">B5E7733A-46A2-5001-A7A3-90D6491D2279</object-id><object-id xmlns:xlink="http://www.w3.org/1999/xlink" content-type="doi" xlink:type="simple">10.3897/BDJ.7.e46545.figure7f</object-id><label>Figure 7f.</label><caption><p>secretory-excretory pore at level with anterior part of intestine (arrow)</p></caption><graphic xmlns:xlink="http://www.w3.org/1999/xlink" xlink:href="bdj-07-e46545-g007_f.jpg" xlink:type="simple" position="float" orientation="portrait" id="oo_317750.jpg"><uri content-type="original_file" xlink:type="simple">https://binary.pensoft.net/fig/317750</uri></graphic></fig></fig-group><fig id="F5287033" position="float" orientation="portrait"><object-id xmlns:xlink="http://www.w3.org/1999/xlink" content-type="arpha" xlink:type="simple">5EA299D0-26D9-555F-8183-518743EE7A9D</object-id><object-id xmlns:xlink="http://www.w3.org/1999/xlink" content-type="doi" xlink:type="simple">10.3897/BDJ.7.e46545.figure7c</object-id><label>Figure 7c.</label><caption><p>lateral alae at mid-body, surface view</p></caption><graphic xmlns:xlink="http://www.w3.org/1999/xlink" xlink:href="bdj-07-e46545-g007_c.jpg" xlink:type="simple" position="float" orientation="portrait" id="oo_317747.jpg"><uri content-type="original_file" xlink:type="simple">https://binary.pensoft.net/fig/317747</uri></graphic></fig><fig id="F5287034" position="float" orientation="portrait"><object-id xmlns:xlink="http://www.w3.org/1999/xlink" content-type="arpha" xlink:type="simple">52408FE9-C8D8-5640-B162-2A1CE3214D23</object-id><object-id xmlns:xlink="http://www.w3.org/1999/xlink" content-type="doi" xlink:type="simple">10.3897/BDJ.7.e46545.figure7d</object-id><label>Figure 7d.</label><caption><p>lateral alae at mid-body, surface view</p></caption><graphic xmlns:xlink="http://www.w3.org/1999/xlink" xlink:href="bdj-07-e46545-g007_d.jpg" xlink:type="simple" position="float" orientation="portrait" id="oo_317748.jpg"><uri content-type="original_file" xlink:type="simple">https://binary.pensoft.net/fig/317748</uri></graphic></fig><fig id="F5287036" position="float" orientation="portrait"><object-id xmlns:xlink="http://www.w3.org/1999/xlink" content-type="arpha" xlink:type="simple">B5E7733A-46A2-5001-A7A3-90D6491D2279</object-id><object-id xmlns:xlink="http://www.w3.org/1999/xlink" content-type="doi" xlink:type="simple">10.3897/BDJ.7.e46545.figure7f</object-id><label>Figure 7f.</label><caption><p>secretory-excretory pore at level with anterior part of intestine (arrow)</p></caption><graphic xmlns:xlink="http://www.w3.org/1999/xlink" xlink:href="bdj-07-e46545-g007_f.jpg" xlink:type="simple" position="float" orientation="portrait" id="oo_317750.jpg"><uri content-type="original_file" xlink:type="simple">https://binary.pensoft.net/fig/317750</uri></graphic></fig><fig id="F5287035" position="float" orientation="portrait"><object-id xmlns:xlink="http://www.w3.org/1999/xlink" content-type="arpha" xlink:type="simple">E058A4AE-EAE6-5ECE-97CE-60B6157950A0</object-id><object-id xmlns:xlink="http://www.w3.org/1999/xlink" content-type="doi" xlink:type="simple">10.3897/BDJ.7.e46545.figure7e</object-id><label>Figure 7e.</label><caption><p>vulval region</p></caption><graphic xmlns:xlink="http://www.w3.org/1999/xlink" xlink:href="bdj-07-e46545-g007_e.jpg" xlink:type="simple" position="float" orientation="portrait" id="oo_317749.jpg"><uri content-type="original_file" xlink:type="simple">https://binary.pensoft.net/fig/317749</uri></graphic></fig></tp:treatment-sec><ref-list><ref id="B5159583"><element-citation xmlns:xlink="http://www.w3.org/1999/xlink" publication-type="article" xlink:type="simple"><person-group person-group-type="author"><name name-style="western"><surname>Tchesunov</surname><given-names>A. V.</given-names></name></person-group><year>1978</year><article-title>New nematodes of the order <tp:taxon-name><tp:taxon-name-part taxon-name-part-type="order">Araeolaimida</tp:taxon-name-part></tp:taxon-name> from the Caspian Sea</article-title><source>Zoologichesky Zhurnal</source><volume>57</volume><fpage>19</fpage><lpage>25</lpage></element-citation></ref></ref-list></tp:taxon-treatment>
