# Supplementary material for: New and known species of the genus Campylaimus Cobb, 1920 (Nematoda: Araeolaimida: Diplopeltidae) from North European marine habitats
Source: Biodivers Data J. 2019 Oct 28;7:e46545. doi: 10.3897/BDJ.7.e46545 (PMC6828846; doi:10.3897/BDJ.7.e46545)
Supplement: XML Treatment for Campylaimus siwaschensis [file BDJ.7.e46545-treatment5.xml]

<!DOCTYPE tp:taxon-treatment
  PUBLIC "-//TaxonX//DTD Taxonomic Treatment Publishing DTD v0 20100105//EN" "tax-treatment-NSO.dtd">
<tp:taxon-treatment xmlns:tp="http://www.plazi.org/taxpub"><tp:treatment-meta><mixed-citation publication-type="journal"><person-group><name><surname>Holovachov</surname><given-names>Oleksandr</given-names></name></person-group><article-title>New and known species of the genus <italic><tp:taxon-name><tp:taxon-name-part taxon-name-part-type="genus" reg="Campylaimus">Campylaimus</tp:taxon-name-part></tp:taxon-name></italic> Cobb, 1920 (<tp:taxon-name><tp:taxon-name-part taxon-name-part-type="phylum">Nematoda</tp:taxon-name-part></tp:taxon-name>: <tp:taxon-name><tp:taxon-name-part taxon-name-part-type="order">Araeolaimida</tp:taxon-name-part></tp:taxon-name>: <tp:taxon-name><tp:taxon-name-part taxon-name-part-type="family">Diplopeltidae</tp:taxon-name-part></tp:taxon-name>) from North European marine habitats</article-title><source>Biodivers Data J</source><day>28</day><month>10</month><year>2019</year><volume>7</volume><pub-id pub-id-type="doi">10.3897/BDJ.7.e46545</pub-id></mixed-citation></tp:treatment-meta><tp:nomenclature><tp:taxon-name><object-id xmlns:xlink="http://www.w3.org/1999/xlink" content-type="arpha" xlink:type="simple">2E5C169B-EED0-53AB-A7B5-F31100A813A2</object-id><tp:taxon-name-part taxon-name-part-type="genus">Campylaimus</tp:taxon-name-part> <tp:taxon-name-part taxon-name-part-type="species">siwaschensis</tp:taxon-name-part><object-id xmlns:xlink="http://www.w3.org/1999/xlink" xlink:type="simple" object-id-type="Nemys">http://nemys.ugent.be/aphia.php?p=taxdetails&amp;id=230033</object-id></tp:taxon-name><tp:taxon-authority>Sergeeva, 1981</tp:taxon-authority></tp:nomenclature><tp:treatment-sec sec-type="materials"><title>Materials</title><list list-type="alpha-lower" list-content="occurrences"><list-item><p><bold>Type status:</bold> <named-content xmlns:xlink="http://www.w3.org/1999/xlink" content-type="dwc:typeStatus" xlink:type="simple">Holotype</named-content>. <bold>Occurrence:</bold> catalogNumber: <named-content xmlns:xlink="http://www.w3.org/1999/xlink" content-type="dwc:catalogNumber" xlink:type="simple">SMNH-177089</named-content>; individualCount: <named-content xmlns:xlink="http://www.w3.org/1999/xlink" content-type="dwc:individualCount" xlink:type="simple">1</named-content>; sex: <named-content xmlns:xlink="http://www.w3.org/1999/xlink" content-type="dwc:sex" xlink:type="simple">female</named-content>; <bold>Location:</bold> waterBody: <named-content xmlns:xlink="http://www.w3.org/1999/xlink" content-type="dwc:waterBody" xlink:type="simple">Baltic</named-content>; country: <named-content xmlns:xlink="http://www.w3.org/1999/xlink" content-type="dwc:country" xlink:type="simple">Sweden</named-content>; maximumDepthInMeters: <named-content xmlns:xlink="http://www.w3.org/1999/xlink" content-type="dwc:maximumDepthInMeters" xlink:type="simple">0.02</named-content>; verbatimLatitude: <named-content xmlns:xlink="http://www.w3.org/1999/xlink" content-type="dwc:verbatimLatitude" xlink:type="simple"><named-content content-type="dwc:verbatimCoordinates" xlink:type="simple">58°46,00'N</named-content></named-content>; verbatimLongitude: <named-content xmlns:xlink="http://www.w3.org/1999/xlink" content-type="dwc:verbatimLongitude" xlink:type="simple"><named-content content-type="dwc:verbatimCoordinates" xlink:type="simple">17°49,52'E</named-content></named-content>; <bold>Identification:</bold> identifiedBy: <named-content xmlns:xlink="http://www.w3.org/1999/xlink" content-type="dwc:identifiedBy" xlink:type="simple">O. Holovachov</named-content>; dateIdentified: <named-content xmlns:xlink="http://www.w3.org/1999/xlink" content-type="dwc:dateIdentified" xlink:type="simple">2018</named-content>; <bold>Event:</bold> year: <named-content xmlns:xlink="http://www.w3.org/1999/xlink" content-type="dwc:year" xlink:type="simple">2011</named-content>; month: <named-content xmlns:xlink="http://www.w3.org/1999/xlink" content-type="dwc:month" xlink:type="simple">5</named-content>; day: <named-content xmlns:xlink="http://www.w3.org/1999/xlink" content-type="dwc:day" xlink:type="simple">26</named-content>; habitat: <named-content xmlns:xlink="http://www.w3.org/1999/xlink" content-type="dwc:habitat" xlink:type="simple">Soft sediment</named-content></p></list-item></list></tp:treatment-sec><tp:treatment-sec sec-type="Description"><title>Description</title><p><bold>Measurements.</bold> Table <xref ref-type="table" rid="T5234122">2</xref>. <bold>Adult. Figs <xref ref-type="fig" rid="F5342223">8</xref>, <xref ref-type="fig" rid="F5287041">9</xref>.</bold> Cuticle without longitudinal striation. Space between dorsal and ventral limbs of amphid not developed. Lateral alae narrow, appearing externally as two straight lines encompassing entire length of amphid. It originates at level with anterior edge of amphid, extends posteriorly as two lines parallel and very close to ventral limb of amphid and ends at level of posterior fifth of tail (Fig. <xref ref-type="fig" rid="F5287041">9</xref><xref ref-type="fig" rid="F5287048">c</xref>) by merging with posterior end of ventral limb of amphid. Secretory-excretory pore opens posterior to cardia, at level with anterior part of intestine. Tail with clavate terminal part. <bold>Male.</bold> Not found. <bold>Female.</bold> Anteriormost edge of amphid positioned just posterior to oral opening. Dorsal limb of amphid extends for a short distance posteriorly, equal to 1.2 labial region diameters in length. Ventral limb of amphid extends along entire body to terminal part of tail. Ventral limb of amphid is 1.3 times wider than dorsal limb. Vagina straight. One pair of ventrosublateral setae located along middle of tail and one pair of dorsosublateral setae located half way between posterior end of lateral alae and tal terminus.</p></tp:treatment-sec><tp:treatment-sec sec-type="Diagnosis"><title>Diagnosis</title><p>Body 0.6 mm long; cuticle without longitudinal striation; anteriormost edge of amphid posterior to oral opening; dorsal limb of amphid equal to 1.2 labial region diameters in female; ventral limb of amphid extends towards posterior fifth of tail; ventral limb of amphid is 1.3 wider than dorsal limb; interamphideal space absent; secretory-excretory pore opens posterior to cardia; tail equal to 5.8 anal body diameters in length, with clavate terminal part.</p></tp:treatment-sec><tp:treatment-sec sec-type="Taxon discussion"><title>Taxon discussion</title><p>This species was originally described from the Lake Syvash, based on a single female (<xref ref-type="bibr" rid="B5159573">Sergeeva 1981</xref>). The original description has crucial disagreements between the text and the illustration of the species regarding the size of the dorsal amphideal limb: the text states that the dorsal limb of the amphid is 23.3 µm long, but the illustration shows it to be only around 12–13 µm long. Recent specimen collected in the Baltic is similar to the holotype female in most body measurements and specifically in relatively short dorsal amphideal limb (12–13 µm vs. 14 µm in recent specimen), if the illustration of the holotype is to be trusted.</p></tp:treatment-sec><tp:treatment-sec><!--Section generated to contain objects referenced in tp:taxon-treatment.--><table-wrap id="T5234122" position="float" orientation="portrait"><label>Table 2.</label><caption><p>Morphometrics of <italic><tp:taxon-name><tp:taxon-name-part taxon-name-part-type="genus" reg="Campylaimus">Campylaimus</tp:taxon-name-part> <tp:taxon-name-part taxon-name-part-type="species" reg="tkatchevi">tkatchevi</tp:taxon-name-part></tp:taxon-name></italic> Tchesunov, 1978, <italic><tp:taxon-name><tp:taxon-name-part taxon-name-part-type="genus" reg="Campylaimus">Campylaimus</tp:taxon-name-part> <tp:taxon-name-part taxon-name-part-type="species" reg="siwaschensis">siwaschensis</tp:taxon-name-part></tp:taxon-name></italic> Sergeeva, 1981 and <italic><tp:taxon-name><tp:taxon-name-part taxon-name-part-type="genus" reg="Campylaimus">Campylaimus</tp:taxon-name-part> <tp:taxon-name-part taxon-name-part-type="species" reg="lefeverei">lefeverei</tp:taxon-name-part></tp:taxon-name></italic> Gerlach, 1956.</p></caption><table rules="all" border="1"><tbody><tr><td rowspan="1" colspan="1">Species</td><td rowspan="1" colspan="2">
              <italic><tp:taxon-name><tp:taxon-name-part taxon-name-part-type="genus" reg="Campylaimus">C.</tp:taxon-name-part> <tp:taxon-name-part taxon-name-part-type="species" reg="tkatchevi">tkatchevi</tp:taxon-name-part></tp:taxon-name></italic>
            </td><td rowspan="1" colspan="1">
              <italic><tp:taxon-name><tp:taxon-name-part taxon-name-part-type="genus" reg="Campylaimus">C.</tp:taxon-name-part> <tp:taxon-name-part taxon-name-part-type="species" reg="siwaschensis">siwaschensis</tp:taxon-name-part></tp:taxon-name></italic>
            </td><td rowspan="1" colspan="1">
              <italic><tp:taxon-name><tp:taxon-name-part taxon-name-part-type="genus" reg="Campylaimus">C.</tp:taxon-name-part> <tp:taxon-name-part taxon-name-part-type="species" reg="lefeverei">lefeverei</tp:taxon-name-part></tp:taxon-name></italic>
            </td></tr><tr><td rowspan="1" colspan="1">Number and gender</td><td rowspan="1" colspan="1">4 males</td><td rowspan="1" colspan="1">3 females</td><td rowspan="1" colspan="1">1 female</td><td rowspan="1" colspan="1">1 female</td></tr><tr><td rowspan="1" colspan="1">Body length</td><td rowspan="1" colspan="1">658 (604–704)</td><td rowspan="1" colspan="1">636 (562–730)</td><td rowspan="1" colspan="1">606</td><td rowspan="1" colspan="1">959</td></tr><tr><td rowspan="1" colspan="1">Body diameter</td><td rowspan="1" colspan="1">26 (23–28)</td><td rowspan="1" colspan="1">29 (23–34)</td><td rowspan="1" colspan="1">28</td><td rowspan="1" colspan="1">25</td></tr><tr><td rowspan="1" colspan="1">Pharyngeal region length</td><td rowspan="1" colspan="1">120 (116–124)</td><td rowspan="1" colspan="1">117 (110–126)</td><td rowspan="1" colspan="1">88</td><td rowspan="1" colspan="1">131</td></tr><tr><td rowspan="1" colspan="1">Tail length</td><td rowspan="1" colspan="1">116 (109–128)</td><td rowspan="1" colspan="1">109 (100–119)</td><td rowspan="1" colspan="1">93</td><td rowspan="1" colspan="1">210</td></tr><tr><td rowspan="1" colspan="1">Cloacal/anal body diameter</td><td rowspan="1" colspan="1">21 (19–23)</td><td rowspan="1" colspan="1">20 (19–21)</td><td rowspan="1" colspan="1">16</td><td rowspan="1" colspan="1">14</td></tr><tr><td rowspan="1" colspan="1">a</td><td rowspan="1" colspan="1">25 (24–27)</td><td rowspan="1" colspan="1">22 (18–25)</td><td rowspan="1" colspan="1">22</td><td rowspan="1" colspan="1">39</td></tr><tr><td rowspan="1" colspan="1">b</td><td rowspan="1" colspan="1">5.5 (5.1–6.1)</td><td rowspan="1" colspan="1">5.4 (5.1–5.8)</td><td rowspan="1" colspan="1">6.9</td><td rowspan="1" colspan="1">7.3</td></tr><tr><td rowspan="1" colspan="1">c</td><td rowspan="1" colspan="1">5.7 (5.4–6.0)</td><td rowspan="1" colspan="1">6.2 (6.1–6.2)</td><td rowspan="1" colspan="1">6.5</td><td rowspan="1" colspan="1">4.6</td></tr><tr><td rowspan="1" colspan="1">c'</td><td rowspan="1" colspan="1">5.5 (5.2–5.6)</td><td rowspan="1" colspan="1">5.4 (4.8–5.9)</td><td rowspan="1" colspan="1">5.8</td><td rowspan="1" colspan="1">14.5</td></tr><tr><td rowspan="1" colspan="1">V</td><td rowspan="1" colspan="1">–</td><td rowspan="1" colspan="1">52 (52–53)</td><td rowspan="1" colspan="1">49</td><td rowspan="1" colspan="1">47</td></tr><tr><td rowspan="1" colspan="1">Labial region diameter</td><td rowspan="1" colspan="1">11 (10–12)</td><td rowspan="1" colspan="1">11 (11–12)</td><td rowspan="1" colspan="1">12</td><td rowspan="1" colspan="1">14</td></tr><tr><td rowspan="1" colspan="1">Cephalic setae length</td><td rowspan="1" colspan="1">2 (2–3)</td><td rowspan="1" colspan="1">2 (1–2)</td><td rowspan="1" colspan="1">2</td><td rowspan="1" colspan="1">4</td></tr><tr><td rowspan="1" colspan="1">Subdorsal setae bases from anterior end</td><td rowspan="1" colspan="1">14 (14–15)</td><td rowspan="1" colspan="1">13 (12–14)</td><td rowspan="1" colspan="1">8</td><td rowspan="1" colspan="1">8</td></tr><tr><td rowspan="1" colspan="1">Subventral setae bases from anterior end</td><td rowspan="1" colspan="1">11 (10–13)</td><td rowspan="1" colspan="1">11 (10–13)</td><td rowspan="1" colspan="1">6</td><td rowspan="1" colspan="1">7</td></tr><tr><td rowspan="1" colspan="1">Oral opening from anterior end</td><td rowspan="1" colspan="1">9 (8–10)</td><td rowspan="1" colspan="1">8 (8–9)</td><td rowspan="1" colspan="1">2</td><td rowspan="1" colspan="1">1</td></tr><tr><td rowspan="1" colspan="1">Amphid from anterior end</td><td rowspan="1" colspan="1">8 (8–10)</td><td rowspan="1" colspan="1">9 (8–11)</td><td rowspan="1" colspan="1">3</td><td rowspan="1" colspan="1">4</td></tr><tr><td rowspan="1" colspan="1">Dorsal amphideal limb length</td><td rowspan="1" colspan="1">27 (26–28)</td><td rowspan="1" colspan="1">24 (20–28)</td><td rowspan="1" colspan="1">14</td><td rowspan="1" colspan="1">22</td></tr><tr><td rowspan="1" colspan="1">Dorsal amphideal limb width</td><td rowspan="1" colspan="1">2</td><td rowspan="1" colspan="1">2 (1–2)</td><td rowspan="1" colspan="1">2</td><td rowspan="1" colspan="1">2</td></tr><tr><td rowspan="1" colspan="1">Ventral amphideal limb width</td><td rowspan="1" colspan="1">4 (3–4)</td><td rowspan="1" colspan="1">4 (3–4)</td><td rowspan="1" colspan="1">3</td><td rowspan="1" colspan="1">6</td></tr><tr><td rowspan="1" colspan="1">Annules width at mid-body</td><td rowspan="1" colspan="1">3 (2–3)</td><td rowspan="1" colspan="1">2</td><td rowspan="1" colspan="1">1</td><td rowspan="1" colspan="1">2</td></tr><tr><td rowspan="1" colspan="1">Lateral field width</td><td rowspan="1" colspan="1">8 (7–8)</td><td rowspan="1" colspan="1">7 (5–8)</td><td rowspan="1" colspan="1">3</td><td rowspan="1" colspan="1">12</td></tr><tr><td rowspan="1" colspan="1">Vagina or spicules length</td><td rowspan="1" colspan="1">28 (27–30)</td><td rowspan="1" colspan="1">7 (6–8)</td><td rowspan="1" colspan="1">6</td><td rowspan="1" colspan="1">5</td></tr><tr><td rowspan="1" colspan="1">Rectum or Gubernaculum length</td><td rowspan="1" colspan="1">7 (6–8)</td><td rowspan="1" colspan="1">23 (22–26)</td><td rowspan="1" colspan="1">18</td><td rowspan="1" colspan="1">19</td></tr></tbody></table></table-wrap><fig id="F5342223" position="float" orientation="portrait"><object-id xmlns:xlink="http://www.w3.org/1999/xlink" content-type="arpha" xlink:type="simple">6120BC81-11F6-5AE1-B6A5-9CF91C5E23F2</object-id><object-id xmlns:xlink="http://www.w3.org/1999/xlink" content-type="doi" xlink:type="simple">10.3897/BDJ.7.e46545.figure8</object-id><label>Figure 8.</label><caption><p><italic><tp:taxon-name><tp:taxon-name-part taxon-name-part-type="genus" reg="Campylaimus">Campylaimus</tp:taxon-name-part> <tp:taxon-name-part taxon-name-part-type="species" reg="siwaschensis">siwaschensis</tp:taxon-name-part></tp:taxon-name></italic> Sergeeva, 1981 (c-d) and <italic><tp:taxon-name><tp:taxon-name-part taxon-name-part-type="genus" reg="Campylaimus">C.</tp:taxon-name-part> <tp:taxon-name-part taxon-name-part-type="species" reg="lefeverei">lefeverei</tp:taxon-name-part></tp:taxon-name></italic> Gerlach, 1956 (a-b) (scale bars = 20 µm, PIJ = pharyngo-intestinal junction/cardia, EP = secretory-excretory pore): a, c: female pharyngeal region; b, d; female tail.</p></caption><graphic xmlns:xlink="http://www.w3.org/1999/xlink" xlink:href="bdj-07-e46545-g008.gif" position="float" id="oo_330937.gif" orientation="portrait" xlink:type="simple"><uri content-type="original_file" xlink:type="simple">https://binary.pensoft.net/fig/330937</uri></graphic></fig><fig-group id="F5287041" position="float" orientation="portrait"><caption><p><italic><tp:taxon-name><tp:taxon-name-part taxon-name-part-type="genus" reg="Campylaimus">Campylaimus</tp:taxon-name-part> <tp:taxon-name-part taxon-name-part-type="species" reg="siwaschensis">siwaschensis</tp:taxon-name-part></tp:taxon-name></italic> Sergeeva, 1981 (scale bars = 20 µm):</p></caption><fig id="F5287046" position="float" orientation="portrait"><object-id xmlns:xlink="http://www.w3.org/1999/xlink" content-type="arpha" xlink:type="simple">B4277F12-CC67-5AFE-AEAE-485169D4A871</object-id><object-id xmlns:xlink="http://www.w3.org/1999/xlink" content-type="doi" xlink:type="simple">10.3897/BDJ.7.e46545.figure9a</object-id><label>Figure 9a.</label><caption><p>anterior end, median section (ventral side to the left)</p></caption><graphic xmlns:xlink="http://www.w3.org/1999/xlink" xlink:href="bdj-07-e46545-g009_a.jpg" xlink:type="simple" position="float" orientation="portrait" id="oo_317751.jpg"><uri content-type="original_file" xlink:type="simple">https://binary.pensoft.net/fig/317751</uri></graphic></fig><fig id="F5287047" position="float" orientation="portrait"><object-id xmlns:xlink="http://www.w3.org/1999/xlink" content-type="arpha" xlink:type="simple">EDBBA07D-02F4-5689-B1C3-66F1888C7F01</object-id><object-id xmlns:xlink="http://www.w3.org/1999/xlink" content-type="doi" xlink:type="simple">10.3897/BDJ.7.e46545.figure9b</object-id><label>Figure 9b.</label><caption><p>anterior end, surface view showing anterior part of amphid (ventral side to the left)</p></caption><graphic xmlns:xlink="http://www.w3.org/1999/xlink" xlink:href="bdj-07-e46545-g009_b.jpg" xlink:type="simple" position="float" orientation="portrait" id="oo_317752.jpg"><uri content-type="original_file" xlink:type="simple">https://binary.pensoft.net/fig/317752</uri></graphic></fig><fig id="F5287048" position="float" orientation="portrait"><object-id xmlns:xlink="http://www.w3.org/1999/xlink" content-type="arpha" xlink:type="simple">1DE8F995-6D55-57D5-B19B-A71589B303E8</object-id><object-id xmlns:xlink="http://www.w3.org/1999/xlink" content-type="doi" xlink:type="simple">10.3897/BDJ.7.e46545.figure9c</object-id><label>Figure 9c.</label><caption><p>caudal region, surface view showing posterior end of amphid and lateral alae (arrow)</p></caption><graphic xmlns:xlink="http://www.w3.org/1999/xlink" xlink:href="bdj-07-e46545-g009_c.jpg" xlink:type="simple" position="float" orientation="portrait" id="oo_317753.jpg"><uri content-type="original_file" xlink:type="simple">https://binary.pensoft.net/fig/317753</uri></graphic></fig></fig-group><fig id="F5287048" position="float" orientation="portrait"><object-id xmlns:xlink="http://www.w3.org/1999/xlink" content-type="arpha" xlink:type="simple">1DE8F995-6D55-57D5-B19B-A71589B303E8</object-id><object-id xmlns:xlink="http://www.w3.org/1999/xlink" content-type="doi" xlink:type="simple">10.3897/BDJ.7.e46545.figure9c</object-id><label>Figure 9c.</label><caption><p>caudal region, surface view showing posterior end of amphid and lateral alae (arrow)</p></caption><graphic xmlns:xlink="http://www.w3.org/1999/xlink" xlink:href="bdj-07-e46545-g009_c.jpg" xlink:type="simple" position="float" orientation="portrait" id="oo_317753.jpg"><uri content-type="original_file" xlink:type="simple">https://binary.pensoft.net/fig/317753</uri></graphic></fig></tp:treatment-sec><ref-list><ref id="B5159573"><element-citation xmlns:xlink="http://www.w3.org/1999/xlink" publication-type="article" xlink:type="simple"><person-group person-group-type="author"><name name-style="western"><surname>Sergeeva</surname><given-names>N. G.</given-names></name></person-group><year>1981</year><article-title>New species of the genus <italic><tp:taxon-name><tp:taxon-name-part taxon-name-part-type="genus" reg="Campylaimus">Campylaimus</tp:taxon-name-part></tp:taxon-name></italic> (<tp:taxon-name><tp:taxon-name-part taxon-name-part-type="phylum">Nematoda</tp:taxon-name-part></tp:taxon-name>, <tp:taxon-name><tp:taxon-name-part taxon-name-part-type="order">Araeolaimida</tp:taxon-name-part></tp:taxon-name>) from the Black Sea and Sivash Lake</article-title><source>Zoologichesky Zhurnal</source><volume>60</volume><fpage>1717</fpage><lpage>1719</lpage></element-citation></ref></ref-list></tp:taxon-treatment>
