# Supplementary material for: New and known species of the genus Campylaimus Cobb, 1920 (Nematoda: Araeolaimida: Diplopeltidae) from North European marine habitats
Source: Biodivers Data J. 2019 Oct 28;7:e46545. doi: 10.3897/BDJ.7.e46545 (PMC6828846; doi:10.3897/BDJ.7.e46545)
Supplement: XML Treatment for Campylaimus lefeverei [file BDJ.7.e46545-treatment6.xml]

<!DOCTYPE tp:taxon-treatment
  PUBLIC "-//TaxonX//DTD Taxonomic Treatment Publishing DTD v0 20100105//EN" "tax-treatment-NSO.dtd">
<tp:taxon-treatment xmlns:tp="http://www.plazi.org/taxpub"><tp:treatment-meta><mixed-citation publication-type="journal"><person-group><name><surname>Holovachov</surname><given-names>Oleksandr</given-names></name></person-group><article-title>New and known species of the genus <italic><tp:taxon-name><tp:taxon-name-part taxon-name-part-type="genus" reg="Campylaimus">Campylaimus</tp:taxon-name-part></tp:taxon-name></italic> Cobb, 1920 (<tp:taxon-name><tp:taxon-name-part taxon-name-part-type="phylum">Nematoda</tp:taxon-name-part></tp:taxon-name>: <tp:taxon-name><tp:taxon-name-part taxon-name-part-type="order">Araeolaimida</tp:taxon-name-part></tp:taxon-name>: <tp:taxon-name><tp:taxon-name-part taxon-name-part-type="family">Diplopeltidae</tp:taxon-name-part></tp:taxon-name>) from North European marine habitats</article-title><source>Biodivers Data J</source><day>28</day><month>10</month><year>2019</year><volume>7</volume><pub-id pub-id-type="doi">10.3897/BDJ.7.e46545</pub-id></mixed-citation></tp:treatment-meta><tp:nomenclature><tp:taxon-name><object-id xmlns:xlink="http://www.w3.org/1999/xlink" content-type="arpha" xlink:type="simple">23F8C2EC-59B0-5DB7-BD8C-B2827C28E14C</object-id><tp:taxon-name-part taxon-name-part-type="genus">Campylaimus</tp:taxon-name-part> <tp:taxon-name-part taxon-name-part-type="species">lefeverei</tp:taxon-name-part><object-id xmlns:xlink="http://www.w3.org/1999/xlink" xlink:type="simple" object-id-type="Nemys">http://nemys.ugent.be/aphia.php?p=taxdetails&amp;id=121402</object-id></tp:taxon-name><tp:taxon-authority>Gerlach, 1956</tp:taxon-authority></tp:nomenclature><tp:treatment-sec sec-type="materials"><title>Materials</title><list list-type="alpha-lower" list-content="occurrences"><list-item><p><bold>Type status:</bold> <named-content xmlns:xlink="http://www.w3.org/1999/xlink" content-type="dwc:typeStatus" xlink:type="simple">Other material</named-content>. <bold>Occurrence:</bold> catalogNumber: <named-content xmlns:xlink="http://www.w3.org/1999/xlink" content-type="dwc:catalogNumber" xlink:type="simple">SMNH-177077</named-content>; individualCount: <named-content xmlns:xlink="http://www.w3.org/1999/xlink" content-type="dwc:individualCount" xlink:type="simple">1</named-content>; sex: <named-content xmlns:xlink="http://www.w3.org/1999/xlink" content-type="dwc:sex" xlink:type="simple">female</named-content>; <bold>Location:</bold> waterBody: <named-content xmlns:xlink="http://www.w3.org/1999/xlink" content-type="dwc:waterBody" xlink:type="simple">Skagerrak</named-content>; country: <named-content xmlns:xlink="http://www.w3.org/1999/xlink" content-type="dwc:country" xlink:type="simple">Sweden</named-content>; locality: <named-content xmlns:xlink="http://www.w3.org/1999/xlink" content-type="dwc:locality" xlink:type="simple">Gullmarsfjord, Kvarnbukten</named-content>; minimumDepthInMeters: <named-content xmlns:xlink="http://www.w3.org/1999/xlink" content-type="dwc:minimumDepthInMeters" xlink:type="simple">5</named-content>; maximumDepthInMeters: <named-content xmlns:xlink="http://www.w3.org/1999/xlink" content-type="dwc:maximumDepthInMeters" xlink:type="simple">5</named-content>; <bold>Identification:</bold> identifiedBy: <named-content xmlns:xlink="http://www.w3.org/1999/xlink" content-type="dwc:identifiedBy" xlink:type="simple">O. Holovachov</named-content>; dateIdentified: <named-content xmlns:xlink="http://www.w3.org/1999/xlink" content-type="dwc:dateIdentified" xlink:type="simple">2018</named-content>; <bold>Event:</bold> year: <named-content xmlns:xlink="http://www.w3.org/1999/xlink" content-type="dwc:year" xlink:type="simple">2010</named-content>; month: <named-content xmlns:xlink="http://www.w3.org/1999/xlink" content-type="dwc:month" xlink:type="simple">8</named-content>; day: <named-content xmlns:xlink="http://www.w3.org/1999/xlink" content-type="dwc:day" xlink:type="simple">27</named-content></p></list-item></list></tp:treatment-sec><tp:treatment-sec sec-type="Description"><title>Description</title><p><bold>Measurements.</bold> Table <xref ref-type="table" rid="T5234122">2</xref>. <bold>Adult. Figs <xref ref-type="fig" rid="F5342223">8</xref>, <xref ref-type="fig" rid="F5287068">10</xref>.</bold> Cuticle without longitudinal striation. Space between dorsal and ventral limbs of amphid not developed. Lateral alae broad, appearing externally as two crenate lines encompassing entire length of the amphid. It originates at level with anterior edge of amphid, extends posteriorly as two lines parallel to and widely spaced from ventral limb of amphid (Fig. <xref ref-type="fig" rid="F5287068">10</xref><xref ref-type="fig" rid="F5287088">f</xref>) and ends at level of posterior fourth of tail by merging with posterior end of ventral limb of amphid. Interamphideal space absent. Cardia extremely long, more than corresponding body diameter in length. Secretory-excretory pore opens posterior to cardia, at level with anterior part of intestine (Fig. <xref ref-type="fig" rid="F5287068">10</xref><xref ref-type="fig" rid="F5287086">d</xref>). Tail with clavate terminal part. <bold>Male.</bold> Not found. <bold>Female.</bold> Anteriormost edge of amphid posterior to oral opening. Dorsal limb of amphid extends for a short distance posteriorly, equal to 1.6 labial region diameters in length. Ventral limb of amphid extends along entire body to posterior fourth of tail. Ventral limb of amphid is 3 times wider than dorsal limb. Vagina straight (Fig. <xref ref-type="fig" rid="F5287068">10</xref><xref ref-type="fig" rid="F5287087">e</xref>). Spermatheca absent, spermathozoa in uterus. One pair of ventrosublateral setae located along middle of tail and one pair of dorsosublateral setae located just behind posterior end of the lateral alae.</p></tp:treatment-sec><tp:treatment-sec sec-type="Diagnosis"><title>Diagnosis</title><p>Body 0.96 mm long; cuticle without longitudinal striation; anteriormost edge of amphid posterior to oral opening; dorsal limb of amphid equal to 1.6 labial region diameters in female; ventral limb of amphid extends towards posterior fourth of tail; ventral limb of amphid is 3 times wider than dorsal limb; interamphideal space absent; secretory-excretory pore opens posterior to cardia; tail equal to 14.5 anal body diameters in length, with clavate terminal part.</p></tp:treatment-sec><tp:treatment-sec sec-type="Taxon discussion"><title>Taxon discussion</title><p>Original description of this species is based on two specimens, a male and a female (<xref ref-type="bibr" rid="B5159553">Gerlach 1956</xref>) while the recent specimen is a female. Both populations are similar in the morphology of the anterior end: position of the oral opening anterior to the anteriormost edge of the amphid and in the shape of the amphid without interamphideal space, with ventral limb of the amphid extending towards tail tip and the dorsal limb of the amphid 1.6–1.7 times the labial region diameter in length. Observed differences between the two populations include much smaller body of the recently collected female (959 µm vs. 1553–1555 µm in the original description) and thus smaller measurements of a number of characters (length of cephalic setae, length of dorsal limb of the amphid etc.). Since inter- and intraspecific variability in species of the genus <italic><tp:taxon-name><tp:taxon-name-part taxon-name-part-type="genus" reg="Campylaimus">Campylaimus</tp:taxon-name-part></tp:taxon-name></italic> are currently poorly understood and since no qualitative differences can be found between these two populations, they are considered here to belong to the same species.</p></tp:treatment-sec><tp:treatment-sec><!--Section generated to contain objects referenced in tp:taxon-treatment.--><table-wrap id="T5234122" position="float" orientation="portrait"><label>Table 2.</label><caption><p>Morphometrics of <italic><tp:taxon-name><tp:taxon-name-part taxon-name-part-type="genus" reg="Campylaimus">Campylaimus</tp:taxon-name-part> <tp:taxon-name-part taxon-name-part-type="species" reg="tkatchevi">tkatchevi</tp:taxon-name-part></tp:taxon-name></italic> Tchesunov, 1978, <italic><tp:taxon-name><tp:taxon-name-part taxon-name-part-type="genus" reg="Campylaimus">Campylaimus</tp:taxon-name-part> <tp:taxon-name-part taxon-name-part-type="species" reg="siwaschensis">siwaschensis</tp:taxon-name-part></tp:taxon-name></italic> Sergeeva, 1981 and <italic><tp:taxon-name><tp:taxon-name-part taxon-name-part-type="genus" reg="Campylaimus">Campylaimus</tp:taxon-name-part> <tp:taxon-name-part taxon-name-part-type="species" reg="lefeverei">lefeverei</tp:taxon-name-part></tp:taxon-name></italic> Gerlach, 1956.</p></caption><table rules="all" border="1"><tbody><tr><td rowspan="1" colspan="1">Species</td><td rowspan="1" colspan="2">
              <italic><tp:taxon-name><tp:taxon-name-part taxon-name-part-type="genus" reg="Campylaimus">C.</tp:taxon-name-part> <tp:taxon-name-part taxon-name-part-type="species" reg="tkatchevi">tkatchevi</tp:taxon-name-part></tp:taxon-name></italic>
            </td><td rowspan="1" colspan="1">
              <italic><tp:taxon-name><tp:taxon-name-part taxon-name-part-type="genus" reg="Campylaimus">C.</tp:taxon-name-part> <tp:taxon-name-part taxon-name-part-type="species" reg="siwaschensis">siwaschensis</tp:taxon-name-part></tp:taxon-name></italic>
            </td><td rowspan="1" colspan="1">
              <italic><tp:taxon-name><tp:taxon-name-part taxon-name-part-type="genus" reg="Campylaimus">C.</tp:taxon-name-part> <tp:taxon-name-part taxon-name-part-type="species" reg="lefeverei">lefeverei</tp:taxon-name-part></tp:taxon-name></italic>
            </td></tr><tr><td rowspan="1" colspan="1">Number and gender</td><td rowspan="1" colspan="1">4 males</td><td rowspan="1" colspan="1">3 females</td><td rowspan="1" colspan="1">1 female</td><td rowspan="1" colspan="1">1 female</td></tr><tr><td rowspan="1" colspan="1">Body length</td><td rowspan="1" colspan="1">658 (604–704)</td><td rowspan="1" colspan="1">636 (562–730)</td><td rowspan="1" colspan="1">606</td><td rowspan="1" colspan="1">959</td></tr><tr><td rowspan="1" colspan="1">Body diameter</td><td rowspan="1" colspan="1">26 (23–28)</td><td rowspan="1" colspan="1">29 (23–34)</td><td rowspan="1" colspan="1">28</td><td rowspan="1" colspan="1">25</td></tr><tr><td rowspan="1" colspan="1">Pharyngeal region length</td><td rowspan="1" colspan="1">120 (116–124)</td><td rowspan="1" colspan="1">117 (110–126)</td><td rowspan="1" colspan="1">88</td><td rowspan="1" colspan="1">131</td></tr><tr><td rowspan="1" colspan="1">Tail length</td><td rowspan="1" colspan="1">116 (109–128)</td><td rowspan="1" colspan="1">109 (100–119)</td><td rowspan="1" colspan="1">93</td><td rowspan="1" colspan="1">210</td></tr><tr><td rowspan="1" colspan="1">Cloacal/anal body diameter</td><td rowspan="1" colspan="1">21 (19–23)</td><td rowspan="1" colspan="1">20 (19–21)</td><td rowspan="1" colspan="1">16</td><td rowspan="1" colspan="1">14</td></tr><tr><td rowspan="1" colspan="1">a</td><td rowspan="1" colspan="1">25 (24–27)</td><td rowspan="1" colspan="1">22 (18–25)</td><td rowspan="1" colspan="1">22</td><td rowspan="1" colspan="1">39</td></tr><tr><td rowspan="1" colspan="1">b</td><td rowspan="1" colspan="1">5.5 (5.1–6.1)</td><td rowspan="1" colspan="1">5.4 (5.1–5.8)</td><td rowspan="1" colspan="1">6.9</td><td rowspan="1" colspan="1">7.3</td></tr><tr><td rowspan="1" colspan="1">c</td><td rowspan="1" colspan="1">5.7 (5.4–6.0)</td><td rowspan="1" colspan="1">6.2 (6.1–6.2)</td><td rowspan="1" colspan="1">6.5</td><td rowspan="1" colspan="1">4.6</td></tr><tr><td rowspan="1" colspan="1">c'</td><td rowspan="1" colspan="1">5.5 (5.2–5.6)</td><td rowspan="1" colspan="1">5.4 (4.8–5.9)</td><td rowspan="1" colspan="1">5.8</td><td rowspan="1" colspan="1">14.5</td></tr><tr><td rowspan="1" colspan="1">V</td><td rowspan="1" colspan="1">–</td><td rowspan="1" colspan="1">52 (52–53)</td><td rowspan="1" colspan="1">49</td><td rowspan="1" colspan="1">47</td></tr><tr><td rowspan="1" colspan="1">Labial region diameter</td><td rowspan="1" colspan="1">11 (10–12)</td><td rowspan="1" colspan="1">11 (11–12)</td><td rowspan="1" colspan="1">12</td><td rowspan="1" colspan="1">14</td></tr><tr><td rowspan="1" colspan="1">Cephalic setae length</td><td rowspan="1" colspan="1">2 (2–3)</td><td rowspan="1" colspan="1">2 (1–2)</td><td rowspan="1" colspan="1">2</td><td rowspan="1" colspan="1">4</td></tr><tr><td rowspan="1" colspan="1">Subdorsal setae bases from anterior end</td><td rowspan="1" colspan="1">14 (14–15)</td><td rowspan="1" colspan="1">13 (12–14)</td><td rowspan="1" colspan="1">8</td><td rowspan="1" colspan="1">8</td></tr><tr><td rowspan="1" colspan="1">Subventral setae bases from anterior end</td><td rowspan="1" colspan="1">11 (10–13)</td><td rowspan="1" colspan="1">11 (10–13)</td><td rowspan="1" colspan="1">6</td><td rowspan="1" colspan="1">7</td></tr><tr><td rowspan="1" colspan="1">Oral opening from anterior end</td><td rowspan="1" colspan="1">9 (8–10)</td><td rowspan="1" colspan="1">8 (8–9)</td><td rowspan="1" colspan="1">2</td><td rowspan="1" colspan="1">1</td></tr><tr><td rowspan="1" colspan="1">Amphid from anterior end</td><td rowspan="1" colspan="1">8 (8–10)</td><td rowspan="1" colspan="1">9 (8–11)</td><td rowspan="1" colspan="1">3</td><td rowspan="1" colspan="1">4</td></tr><tr><td rowspan="1" colspan="1">Dorsal amphideal limb length</td><td rowspan="1" colspan="1">27 (26–28)</td><td rowspan="1" colspan="1">24 (20–28)</td><td rowspan="1" colspan="1">14</td><td rowspan="1" colspan="1">22</td></tr><tr><td rowspan="1" colspan="1">Dorsal amphideal limb width</td><td rowspan="1" colspan="1">2</td><td rowspan="1" colspan="1">2 (1–2)</td><td rowspan="1" colspan="1">2</td><td rowspan="1" colspan="1">2</td></tr><tr><td rowspan="1" colspan="1">Ventral amphideal limb width</td><td rowspan="1" colspan="1">4 (3–4)</td><td rowspan="1" colspan="1">4 (3–4)</td><td rowspan="1" colspan="1">3</td><td rowspan="1" colspan="1">6</td></tr><tr><td rowspan="1" colspan="1">Annules width at mid-body</td><td rowspan="1" colspan="1">3 (2–3)</td><td rowspan="1" colspan="1">2</td><td rowspan="1" colspan="1">1</td><td rowspan="1" colspan="1">2</td></tr><tr><td rowspan="1" colspan="1">Lateral field width</td><td rowspan="1" colspan="1">8 (7–8)</td><td rowspan="1" colspan="1">7 (5–8)</td><td rowspan="1" colspan="1">3</td><td rowspan="1" colspan="1">12</td></tr><tr><td rowspan="1" colspan="1">Vagina or spicules length</td><td rowspan="1" colspan="1">28 (27–30)</td><td rowspan="1" colspan="1">7 (6–8)</td><td rowspan="1" colspan="1">6</td><td rowspan="1" colspan="1">5</td></tr><tr><td rowspan="1" colspan="1">Rectum or Gubernaculum length</td><td rowspan="1" colspan="1">7 (6–8)</td><td rowspan="1" colspan="1">23 (22–26)</td><td rowspan="1" colspan="1">18</td><td rowspan="1" colspan="1">19</td></tr></tbody></table></table-wrap><fig id="F5342223" position="float" orientation="portrait"><object-id xmlns:xlink="http://www.w3.org/1999/xlink" content-type="arpha" xlink:type="simple">6120BC81-11F6-5AE1-B6A5-9CF91C5E23F2</object-id><object-id xmlns:xlink="http://www.w3.org/1999/xlink" content-type="doi" xlink:type="simple">10.3897/BDJ.7.e46545.figure8</object-id><label>Figure 8.</label><caption><p><italic><tp:taxon-name><tp:taxon-name-part taxon-name-part-type="genus" reg="Campylaimus">Campylaimus</tp:taxon-name-part> <tp:taxon-name-part taxon-name-part-type="species" reg="siwaschensis">siwaschensis</tp:taxon-name-part></tp:taxon-name></italic> Sergeeva, 1981 (c-d) and <italic><tp:taxon-name><tp:taxon-name-part taxon-name-part-type="genus" reg="Campylaimus">C.</tp:taxon-name-part> <tp:taxon-name-part taxon-name-part-type="species" reg="lefeverei">lefeverei</tp:taxon-name-part></tp:taxon-name></italic> Gerlach, 1956 (a-b) (scale bars = 20 µm, PIJ = pharyngo-intestinal junction/cardia, EP = secretory-excretory pore): a, c: female pharyngeal region; b, d; female tail.</p></caption><graphic xmlns:xlink="http://www.w3.org/1999/xlink" xlink:href="bdj-07-e46545-g008.gif" position="float" id="oo_330937.gif" orientation="portrait" xlink:type="simple"><uri content-type="original_file" xlink:type="simple">https://binary.pensoft.net/fig/330937</uri></graphic></fig><fig-group id="F5287068" position="float" orientation="portrait"><caption><p><italic><tp:taxon-name><tp:taxon-name-part taxon-name-part-type="genus" reg="Campylaimus">Campylaimus</tp:taxon-name-part> <tp:taxon-name-part taxon-name-part-type="species" reg="lefeverei">lefeverei</tp:taxon-name-part></tp:taxon-name></italic> Gerlach, 1956 (scale bars = 20 µm):</p></caption><fig id="F5287083" position="float" orientation="portrait"><object-id xmlns:xlink="http://www.w3.org/1999/xlink" content-type="arpha" xlink:type="simple">A272DA8A-9DE4-5181-BC8D-5F0AAAB85C28</object-id><object-id xmlns:xlink="http://www.w3.org/1999/xlink" content-type="doi" xlink:type="simple">10.3897/BDJ.7.e46545.figure10a</object-id><label>Figure 10a.</label><caption><p>anterior end, median section (ventral side to the right)</p></caption><graphic xmlns:xlink="http://www.w3.org/1999/xlink" xlink:href="bdj-07-e46545-g010_a.jpg" xlink:type="simple" position="float" orientation="portrait" id="oo_317754.jpg"><uri content-type="original_file" xlink:type="simple">https://binary.pensoft.net/fig/317754</uri></graphic></fig><fig id="F5287084" position="float" orientation="portrait"><object-id xmlns:xlink="http://www.w3.org/1999/xlink" content-type="arpha" xlink:type="simple">4A28534F-0C67-5AA4-A966-754FBEC26CD4</object-id><object-id xmlns:xlink="http://www.w3.org/1999/xlink" content-type="doi" xlink:type="simple">10.3897/BDJ.7.e46545.figure10b</object-id><label>Figure 10b.</label><caption><p>anterior end, surface view showing anterior part of amphid (ventral side to the right)</p></caption><graphic xmlns:xlink="http://www.w3.org/1999/xlink" xlink:href="bdj-07-e46545-g010_b.jpg" xlink:type="simple" position="float" orientation="portrait" id="oo_317755.jpg"><uri content-type="original_file" xlink:type="simple">https://binary.pensoft.net/fig/317755</uri></graphic></fig><fig id="F5287085" position="float" orientation="portrait"><object-id xmlns:xlink="http://www.w3.org/1999/xlink" content-type="arpha" xlink:type="simple">5ED88F6E-FE36-57CD-AEA5-2DA5E343E3C2</object-id><object-id xmlns:xlink="http://www.w3.org/1999/xlink" content-type="doi" xlink:type="simple">10.3897/BDJ.7.e46545.figure10c</object-id><label>Figure 10c.</label><caption><p>nerve ring surrounding pharyngo-intestinal junction (arrow)</p></caption><graphic xmlns:xlink="http://www.w3.org/1999/xlink" xlink:href="bdj-07-e46545-g010_c.jpg" xlink:type="simple" position="float" orientation="portrait" id="oo_317756.jpg"><uri content-type="original_file" xlink:type="simple">https://binary.pensoft.net/fig/317756</uri></graphic></fig><fig id="F5287086" position="float" orientation="portrait"><object-id xmlns:xlink="http://www.w3.org/1999/xlink" content-type="arpha" xlink:type="simple">B4F4F284-C986-5DB0-8188-C1E72DCC77AA</object-id><object-id xmlns:xlink="http://www.w3.org/1999/xlink" content-type="doi" xlink:type="simple">10.3897/BDJ.7.e46545.figure10d</object-id><label>Figure 10d.</label><caption><p>secretory-excretory pore at level with anterior part of intestine (arrow)</p></caption><graphic xmlns:xlink="http://www.w3.org/1999/xlink" xlink:href="bdj-07-e46545-g010_d.jpg" xlink:type="simple" position="float" orientation="portrait" id="oo_317757.jpg"><uri content-type="original_file" xlink:type="simple">https://binary.pensoft.net/fig/317757</uri></graphic></fig><fig id="F5287087" position="float" orientation="portrait"><object-id xmlns:xlink="http://www.w3.org/1999/xlink" content-type="arpha" xlink:type="simple">20D0AE21-F089-5CF1-BB51-C392265E1C79</object-id><object-id xmlns:xlink="http://www.w3.org/1999/xlink" content-type="doi" xlink:type="simple">10.3897/BDJ.7.e46545.figure10e</object-id><label>Figure 10e.</label><caption><p>vulval region</p></caption><graphic xmlns:xlink="http://www.w3.org/1999/xlink" xlink:href="bdj-07-e46545-g010_e.jpg" xlink:type="simple" position="float" orientation="portrait" id="oo_317758.jpg"><uri content-type="original_file" xlink:type="simple">https://binary.pensoft.net/fig/317758</uri></graphic></fig><fig id="F5287088" position="float" orientation="portrait"><object-id xmlns:xlink="http://www.w3.org/1999/xlink" content-type="arpha" xlink:type="simple">403981F8-BD6D-5B97-A08A-7DD813057815</object-id><object-id xmlns:xlink="http://www.w3.org/1999/xlink" content-type="doi" xlink:type="simple">10.3897/BDJ.7.e46545.figure10f</object-id><label>Figure 10f.</label><caption><p>lateral alae at mid-body, surface view</p></caption><graphic xmlns:xlink="http://www.w3.org/1999/xlink" xlink:href="bdj-07-e46545-g010_f.jpg" xlink:type="simple" position="float" orientation="portrait" id="oo_317759.jpg"><uri content-type="original_file" xlink:type="simple">https://binary.pensoft.net/fig/317759</uri></graphic></fig></fig-group><fig id="F5287088" position="float" orientation="portrait"><object-id xmlns:xlink="http://www.w3.org/1999/xlink" content-type="arpha" xlink:type="simple">403981F8-BD6D-5B97-A08A-7DD813057815</object-id><object-id xmlns:xlink="http://www.w3.org/1999/xlink" content-type="doi" xlink:type="simple">10.3897/BDJ.7.e46545.figure10f</object-id><label>Figure 10f.</label><caption><p>lateral alae at mid-body, surface view</p></caption><graphic xmlns:xlink="http://www.w3.org/1999/xlink" xlink:href="bdj-07-e46545-g010_f.jpg" xlink:type="simple" position="float" orientation="portrait" id="oo_317759.jpg"><uri content-type="original_file" xlink:type="simple">https://binary.pensoft.net/fig/317759</uri></graphic></fig><fig id="F5287086" position="float" orientation="portrait"><object-id xmlns:xlink="http://www.w3.org/1999/xlink" content-type="arpha" xlink:type="simple">B4F4F284-C986-5DB0-8188-C1E72DCC77AA</object-id><object-id xmlns:xlink="http://www.w3.org/1999/xlink" content-type="doi" xlink:type="simple">10.3897/BDJ.7.e46545.figure10d</object-id><label>Figure 10d.</label><caption><p>secretory-excretory pore at level with anterior part of intestine (arrow)</p></caption><graphic xmlns:xlink="http://www.w3.org/1999/xlink" xlink:href="bdj-07-e46545-g010_d.jpg" xlink:type="simple" position="float" orientation="portrait" id="oo_317757.jpg"><uri content-type="original_file" xlink:type="simple">https://binary.pensoft.net/fig/317757</uri></graphic></fig><fig id="F5287087" position="float" orientation="portrait"><object-id xmlns:xlink="http://www.w3.org/1999/xlink" content-type="arpha" xlink:type="simple">20D0AE21-F089-5CF1-BB51-C392265E1C79</object-id><object-id xmlns:xlink="http://www.w3.org/1999/xlink" content-type="doi" xlink:type="simple">10.3897/BDJ.7.e46545.figure10e</object-id><label>Figure 10e.</label><caption><p>vulval region</p></caption><graphic xmlns:xlink="http://www.w3.org/1999/xlink" xlink:href="bdj-07-e46545-g010_e.jpg" xlink:type="simple" position="float" orientation="portrait" id="oo_317758.jpg"><uri content-type="original_file" xlink:type="simple">https://binary.pensoft.net/fig/317758</uri></graphic></fig></tp:treatment-sec><ref-list><ref id="B5159553"><element-citation xmlns:xlink="http://www.w3.org/1999/xlink" publication-type="article" xlink:type="simple"><person-group person-group-type="author"><name name-style="western"><surname>Gerlach</surname><given-names>S. A.</given-names></name></person-group><year>1956</year><article-title>Diagnosen neuer Nematodenaus der Kieler Bucht</article-title><source>Kieler Meeresforschungen</source><volume>12</volume><fpage>85</fpage><lpage>109</lpage></element-citation></ref></ref-list></tp:taxon-treatment>
