# Supplementary material for: New and known species of the genus Campylaimus Cobb, 1920 (Nematoda: Araeolaimida: Diplopeltidae) from North European marine habitats
Source: Biodivers Data J. 2019 Oct 28;7:e46545. doi: 10.3897/BDJ.7.e46545 (PMC6828846; doi:10.3897/BDJ.7.e46545)
Supplement: XML Treatment for Campylaimus mirus [file BDJ.7.e46545-treatment10.xml]

<!DOCTYPE tp:taxon-treatment
  PUBLIC "-//TaxonX//DTD Taxonomic Treatment Publishing DTD v0 20100105//EN" "tax-treatment-NSO.dtd">
<tp:taxon-treatment xmlns:tp="http://www.plazi.org/taxpub"><tp:treatment-meta><mixed-citation publication-type="journal"><person-group><name><surname>Holovachov</surname><given-names>Oleksandr</given-names></name></person-group><article-title>New and known species of the genus <italic><tp:taxon-name><tp:taxon-name-part taxon-name-part-type="genus" reg="Campylaimus">Campylaimus</tp:taxon-name-part></tp:taxon-name></italic> Cobb, 1920 (<tp:taxon-name><tp:taxon-name-part taxon-name-part-type="phylum">Nematoda</tp:taxon-name-part></tp:taxon-name>: <tp:taxon-name><tp:taxon-name-part taxon-name-part-type="order">Araeolaimida</tp:taxon-name-part></tp:taxon-name>: <tp:taxon-name><tp:taxon-name-part taxon-name-part-type="family">Diplopeltidae</tp:taxon-name-part></tp:taxon-name>) from North European marine habitats</article-title><source>Biodivers Data J</source><day>28</day><month>10</month><year>2019</year><volume>7</volume><pub-id pub-id-type="doi">10.3897/BDJ.7.e46545</pub-id></mixed-citation></tp:treatment-meta><tp:nomenclature><tp:taxon-name><object-id xmlns:xlink="http://www.w3.org/1999/xlink" content-type="arpha" xlink:type="simple">96257CB6-2C43-55D4-AF50-A7215B01746F</object-id><tp:taxon-name-part taxon-name-part-type="genus">Campylaimus</tp:taxon-name-part> <tp:taxon-name-part taxon-name-part-type="species">mirus</tp:taxon-name-part><object-id xmlns:xlink="http://www.w3.org/1999/xlink" xlink:type="simple" object-id-type="Nemys">http://nemys.ugent.be/aphia.php?p=taxdetails&amp;id=121403</object-id></tp:taxon-name><tp:taxon-authority>Gerlach, 1950</tp:taxon-authority></tp:nomenclature><tp:treatment-sec sec-type="materials"><title>Materials</title><list list-type="alpha-lower" list-content="occurrences"><list-item><p><bold>Type status:</bold> <named-content xmlns:xlink="http://www.w3.org/1999/xlink" content-type="dwc:typeStatus" xlink:type="simple">Other material</named-content>. <bold>Occurrence:</bold> catalogNumber: <named-content xmlns:xlink="http://www.w3.org/1999/xlink" content-type="dwc:catalogNumber" xlink:type="simple">SMNH-177076</named-content>; individualCount: <named-content xmlns:xlink="http://www.w3.org/1999/xlink" content-type="dwc:individualCount" xlink:type="simple">1</named-content>; sex: <named-content xmlns:xlink="http://www.w3.org/1999/xlink" content-type="dwc:sex" xlink:type="simple">female</named-content>; <bold>Location:</bold> country: <named-content xmlns:xlink="http://www.w3.org/1999/xlink" content-type="dwc:country" xlink:type="simple">Germany</named-content>; locality: <named-content xmlns:xlink="http://www.w3.org/1999/xlink" content-type="dwc:locality" xlink:type="simple">Helgoland</named-content>; georeferenceProtocol: <named-content xmlns:xlink="http://www.w3.org/1999/xlink" content-type="dwc:georeferenceProtocol" xlink:type="simple">label</named-content>; <bold>Identification:</bold> identifiedBy: <named-content xmlns:xlink="http://www.w3.org/1999/xlink" content-type="dwc:identifiedBy" xlink:type="simple">Oleksandr Holovachov</named-content>; dateIdentified: <named-content xmlns:xlink="http://www.w3.org/1999/xlink" content-type="dwc:dateIdentified" xlink:type="simple">2018</named-content>; <bold>Event:</bold> year: <named-content xmlns:xlink="http://www.w3.org/1999/xlink" content-type="dwc:year" xlink:type="simple">2011</named-content>; month: <named-content xmlns:xlink="http://www.w3.org/1999/xlink" content-type="dwc:month" xlink:type="simple">5</named-content>; day: <named-content xmlns:xlink="http://www.w3.org/1999/xlink" content-type="dwc:day" xlink:type="simple">31</named-content>; habitat: <named-content xmlns:xlink="http://www.w3.org/1999/xlink" content-type="dwc:habitat" xlink:type="simple">Sediment</named-content></p></list-item></list></tp:treatment-sec><tp:treatment-sec sec-type="Description"><title>Description</title><p><bold>Measurements.</bold> Table <xref ref-type="table" rid="T5234124">4</xref>. <bold>Adult. Figs <xref ref-type="fig" rid="F5342239">22</xref>, <xref ref-type="fig" rid="F5287201">23</xref>.</bold> Cuticle without longitudinal striation. Space between dorsal and ventral limbs of amphid developed. Lateral alae narrow, with crenate margins. It originates at posterior end of ventral limb of amphid and ends in a long expansion along posterior third of tail. Secretory-excretory pore opens posterior to cardia, at level with anterior part of intestine. Tail with clavate terminal part. <bold>Male.</bold> Not found. <bold>Female.</bold> Anteriormost edge of amphid positioned anterior to oral opening. Dorsal limb of amphid extends for a short distance posteriorly, equal to 1.7 labial region diameters in length. Ventral limb of amphid extends along pharyngeal region to level of anterior third of the pharynx; 1.4 times the length of dorsal limb. Ventral limb of amphid 1.3 wider than dorsal limb. Interamphideal space very broad, extends along pharyngeal region to same level as ventral limb. Vagina straight. Spermatheca absent, spermathozoa in uterus. One pair of ventrosublateral setae located along middle of tail and one pair of dorsosublateral setae located half way between posterior end of lateral alae and tal terminus.</p></tp:treatment-sec><tp:treatment-sec sec-type="Diagnosis"><title>Diagnosis</title><p>Body 0.93 mm long; cuticle without longitudinal striation; anteriormost edge of amphid anterior to oral opening; dorsal limb of amphid equal to 1.7 labial region diameters in female; ventral limb of amphid extends towards anterior part of pharynx, 1.4 times the length of dorsal limb in female; ventral limb of amphid is 1.3 wider than dorsal limb; interamphideal space extends to same level as ventral limb; secretory-excretory pore opens posterior to cardia; tail equal to 7.3 anal body diameters in length, with clavate terminal part.</p></tp:treatment-sec><tp:treatment-sec sec-type="Taxon discussion"><title>Taxon discussion</title><p>Original description of this species is based on a single male specimen (<xref ref-type="bibr" rid="B5159543">Gerlach 1950</xref>), while the recent specimen is a female. Both specimens are similar in most body measurements and in the morphology of the anterior end: position of the oral opening posterior to the anteriormost edge of the amphid and in the shape of the amphid with developed interamphideal space, ventral limb of the amphid 1.4 times the length of the dorsal limb and extending to the level of the anterior third of the pharynx. Observed differences between the two specimens include slender body (a = 42) shorter amphid (36 µm) and broader annules (5 µm) in the male (vs. a = 28, 46 µm and 2 µm, respectively, in the female).</p></tp:treatment-sec><tp:treatment-sec><!--Section generated to contain objects referenced in tp:taxon-treatment.--><table-wrap id="T5234124" position="float" orientation="portrait"><label>Table 4.</label><caption><p>Morphometrics of <italic><tp:taxon-name><tp:taxon-name-part taxon-name-part-type="genus" reg="Campylaimus">Campylaimus</tp:taxon-name-part> <tp:taxon-name-part taxon-name-part-type="species" reg="triclados">triclados</tp:taxon-name-part></tp:taxon-name></italic> sp. n. and <italic><tp:taxon-name><tp:taxon-name-part taxon-name-part-type="genus" reg="Campylaimus">Campylaimus</tp:taxon-name-part> <tp:taxon-name-part taxon-name-part-type="species" reg="mirus">mirus</tp:taxon-name-part></tp:taxon-name></italic> Gerlach, 1950.</p></caption><table rules="all" border="1"><tbody><tr><td rowspan="1" colspan="1">Species</td><td rowspan="1" colspan="3"><italic><tp:taxon-name><tp:taxon-name-part taxon-name-part-type="genus" reg="Campylaimus">C.</tp:taxon-name-part> <tp:taxon-name-part taxon-name-part-type="species" reg="triclados">triclados</tp:taxon-name-part></tp:taxon-name></italic> sp. n.</td><td rowspan="1" colspan="1">
              <italic><tp:taxon-name><tp:taxon-name-part taxon-name-part-type="genus" reg="Campylaimus">C.</tp:taxon-name-part> <tp:taxon-name-part taxon-name-part-type="species" reg="mirus">mirus</tp:taxon-name-part></tp:taxon-name></italic>
            </td></tr><tr><td rowspan="1" colspan="1">Number and gender</td><td rowspan="1" colspan="1">holotype male</td><td rowspan="1" colspan="1">5 males (incl. holotype)</td><td rowspan="1" colspan="1">2 females</td><td rowspan="1" colspan="1">1 female</td></tr><tr><td rowspan="1" colspan="1">Body length</td><td rowspan="1" colspan="1">588</td><td rowspan="1" colspan="1">615±19 (588–632)</td><td rowspan="1" colspan="1">551; 691</td><td rowspan="1" colspan="1">932</td></tr><tr><td rowspan="1" colspan="1">Body diameter</td><td rowspan="1" colspan="1">23</td><td rowspan="1" colspan="1">24±2 (21–28)</td><td rowspan="1" colspan="1">27; 29</td><td rowspan="1" colspan="1">33</td></tr><tr><td rowspan="1" colspan="1">Pharyngeal region length</td><td rowspan="1" colspan="1">?</td><td rowspan="1" colspan="1">109±6 (102–116)</td><td rowspan="1" colspan="1">107; 107</td><td rowspan="1" colspan="1">141</td></tr><tr><td rowspan="1" colspan="1">Tail length</td><td rowspan="1" colspan="1">84</td><td rowspan="1" colspan="1">92±5 (84–98)</td><td rowspan="1" colspan="1">77; 93</td><td rowspan="1" colspan="1">152</td></tr><tr><td rowspan="1" colspan="1">Cloacal/anal body diameter</td><td rowspan="1" colspan="1">19</td><td rowspan="1" colspan="1">19±1 (19–21)</td><td rowspan="1" colspan="1">16; 17</td><td rowspan="1" colspan="1">21</td></tr><tr><td rowspan="1" colspan="1">a</td><td rowspan="1" colspan="1">26</td><td rowspan="1" colspan="1">26±2 (23–29)</td><td rowspan="1" colspan="1">21; 24</td><td rowspan="1" colspan="1">28</td></tr><tr><td rowspan="1" colspan="1">b</td><td rowspan="1" colspan="1">?</td><td rowspan="1" colspan="1">5.7±0.3 (5.5–6.2)</td><td rowspan="1" colspan="1">5.2; 6.5</td><td rowspan="1" colspan="1">8.2</td></tr><tr><td rowspan="1" colspan="1">c</td><td rowspan="1" colspan="1">7.0</td><td rowspan="1" colspan="1">6.7±0.2 (6.4–7.0)</td><td rowspan="1" colspan="1">7.2; 7.5</td><td rowspan="1" colspan="1">6.1</td></tr><tr><td rowspan="1" colspan="1">c'</td><td rowspan="1" colspan="1">4.3</td><td rowspan="1" colspan="1">4.7±0.3 (4.3–5.1)</td><td rowspan="1" colspan="1">4.9; 5.6</td><td rowspan="1" colspan="1">7.3</td></tr><tr><td rowspan="1" colspan="1">V</td><td rowspan="1" colspan="1">–</td><td rowspan="1" colspan="1">–</td><td rowspan="1" colspan="1">50; 48</td><td rowspan="1" colspan="1">47</td></tr><tr><td rowspan="1" colspan="1">Labial region diameter</td><td rowspan="1" colspan="1">10</td><td rowspan="1" colspan="1">11±2 (8–14)</td><td rowspan="1" colspan="1">11; 10</td><td rowspan="1" colspan="1">19</td></tr><tr><td rowspan="1" colspan="1">Cephalic setae length</td><td rowspan="1" colspan="1">2</td><td rowspan="1" colspan="1">2 (1–2)</td><td rowspan="1" colspan="1">2; 2</td><td rowspan="1" colspan="1">6</td></tr><tr><td rowspan="1" colspan="1">Subdorsal setae bases from anterior end</td><td rowspan="1" colspan="1">9</td><td rowspan="1" colspan="1">9±0 (9–10)</td><td rowspan="1" colspan="1">8; 9</td><td rowspan="1" colspan="1">11</td></tr><tr><td rowspan="1" colspan="1">Subventral setae bases from anterior end</td><td rowspan="1" colspan="1">7</td><td rowspan="1" colspan="1">7±1 (7–8)</td><td rowspan="1" colspan="1">6; 6</td><td rowspan="1" colspan="1">8</td></tr><tr><td rowspan="1" colspan="1">Oral opening from anterior end</td><td rowspan="1" colspan="1">6</td><td rowspan="1" colspan="1">6±1 (4–7)</td><td rowspan="1" colspan="1">6; 4</td><td rowspan="1" colspan="1">5</td></tr><tr><td rowspan="1" colspan="1">Amphid from anterior end</td><td rowspan="1" colspan="1">4</td><td rowspan="1" colspan="1">3±1 (2–4)</td><td rowspan="1" colspan="1">2; 3</td><td rowspan="1" colspan="1">3</td></tr><tr><td rowspan="1" colspan="1">Dorsal amphideal limb length</td><td rowspan="1" colspan="1">21</td><td rowspan="1" colspan="1">22±1 (21–23)</td><td rowspan="1" colspan="1">21; 20</td><td rowspan="1" colspan="1">33</td></tr><tr><td rowspan="1" colspan="1">Dorsal amphideal limb width</td><td rowspan="1" colspan="1">2</td><td rowspan="1" colspan="1">2±1 (1–3)</td><td rowspan="1" colspan="1">1; 1</td><td rowspan="1" colspan="1">2</td></tr><tr><td rowspan="1" colspan="1">Ventral amphideal limb length</td><td rowspan="1" colspan="1">106</td><td rowspan="1" colspan="1">107±14 (89–126)</td><td rowspan="1" colspan="1">46; 55</td><td rowspan="1" colspan="1">46</td></tr><tr><td rowspan="1" colspan="1">Ventral amphideal limb width</td><td rowspan="1" colspan="1">2</td><td rowspan="1" colspan="1">2 (1–2)</td><td rowspan="1" colspan="1">2; 2</td><td rowspan="1" colspan="1">3</td></tr><tr><td rowspan="1" colspan="1">Interamphideal space length</td><td rowspan="1" colspan="1">37</td><td rowspan="1" colspan="1">35±5 (29–41)</td><td rowspan="1" colspan="1">35; 33</td><td rowspan="1" colspan="1">44</td></tr><tr><td rowspan="1" colspan="1">Interamphideal space width</td><td rowspan="1" colspan="1">2</td><td rowspan="1" colspan="1">2 (1–2)</td><td rowspan="1" colspan="1">3; 2</td><td rowspan="1" colspan="1">7</td></tr><tr><td rowspan="1" colspan="1">Annules width at mid-body</td><td rowspan="1" colspan="1">2</td><td rowspan="1" colspan="1">2</td><td rowspan="1" colspan="1">2; 3</td><td rowspan="1" colspan="1">2</td></tr><tr><td rowspan="1" colspan="1">Lateral field width</td><td rowspan="1" colspan="1">1</td><td rowspan="1" colspan="1">2 (1–2)</td><td rowspan="1" colspan="1">1; 1</td><td rowspan="1" colspan="1">2</td></tr><tr><td rowspan="1" colspan="1">Vagina or spicules length</td><td rowspan="1" colspan="1">22</td><td rowspan="1" colspan="1">22±2 (19–24)</td><td rowspan="1" colspan="1">6; 6</td><td rowspan="1" colspan="1">4</td></tr><tr><td rowspan="1" colspan="1">Rectum or Gubernaculum length</td><td rowspan="1" colspan="1">?</td><td rowspan="1" colspan="1">6 (6–6)</td><td rowspan="1" colspan="1">20; 18</td><td rowspan="1" colspan="1">23</td></tr></tbody></table></table-wrap><fig id="F5342239" position="float" orientation="portrait"><object-id xmlns:xlink="http://www.w3.org/1999/xlink" content-type="arpha" xlink:type="simple">F711DFFD-1BEA-59D5-A4AE-2AC7BE48C313</object-id><object-id xmlns:xlink="http://www.w3.org/1999/xlink" content-type="doi" xlink:type="simple">10.3897/BDJ.7.e46545.figure22</object-id><label>Figure 22.</label><caption><p><italic><tp:taxon-name><tp:taxon-name-part taxon-name-part-type="genus" reg="Campylaimus">Campylaimus</tp:taxon-name-part> <tp:taxon-name-part taxon-name-part-type="species" reg="mirus">mirus</tp:taxon-name-part></tp:taxon-name></italic> Gerlach, 1950 (a-b) and <italic><tp:taxon-name><tp:taxon-name-part taxon-name-part-type="genus" reg="Campylaimus">Campylaimus</tp:taxon-name-part> <tp:taxon-name-part taxon-name-part-type="species" reg="longispiculus">longispiculus</tp:taxon-name-part></tp:taxon-name></italic> sp. n. (c-d) (scale bars = 20 µm, PIJ = pharyngo-intestinal junction/cardia, EP = secretory-excretory pore): a: female pharyngeal region; b: female tail; c: male pharyngeal region; d: male caudal region.</p></caption><graphic xmlns:xlink="http://www.w3.org/1999/xlink" xlink:href="bdj-07-e46545-g022.gif" position="float" id="oo_338359.gif" orientation="portrait" xlink:type="simple"><uri content-type="original_file" xlink:type="simple">https://binary.pensoft.net/fig/338359</uri></graphic></fig><fig-group id="F5287201" position="float" orientation="portrait"><caption><p><italic><tp:taxon-name><tp:taxon-name-part taxon-name-part-type="genus" reg="Campylaimus">Campylaimus</tp:taxon-name-part> <tp:taxon-name-part taxon-name-part-type="species" reg="mirus">mirus</tp:taxon-name-part></tp:taxon-name></italic> Gerlach, 1950 (scale bars = 20 µm):</p></caption><fig id="F5287206" position="float" orientation="portrait"><object-id xmlns:xlink="http://www.w3.org/1999/xlink" content-type="arpha" xlink:type="simple">CAD6C0B7-B568-523B-B48F-60EA3235CD20</object-id><object-id xmlns:xlink="http://www.w3.org/1999/xlink" content-type="doi" xlink:type="simple">10.3897/BDJ.7.e46545.figure23a</object-id><label>Figure 23a.</label><caption><p>anterior end, median section (ventral side to the left)</p></caption><graphic xmlns:xlink="http://www.w3.org/1999/xlink" xlink:href="bdj-07-e46545-g023_a.jpg" xlink:type="simple" position="float" orientation="portrait" id="oo_317798.jpg"><uri content-type="original_file" xlink:type="simple">https://binary.pensoft.net/fig/317798</uri></graphic></fig><fig id="F5287207" position="float" orientation="portrait"><object-id xmlns:xlink="http://www.w3.org/1999/xlink" content-type="arpha" xlink:type="simple">FAF9F19C-CE30-55B5-BD87-C041A0420466</object-id><object-id xmlns:xlink="http://www.w3.org/1999/xlink" content-type="doi" xlink:type="simple">10.3897/BDJ.7.e46545.figure23b</object-id><label>Figure 23b.</label><caption><p>anterior end, surface view showing amphid (ventral side to the left)</p></caption><graphic xmlns:xlink="http://www.w3.org/1999/xlink" xlink:href="bdj-07-e46545-g023_b.jpg" xlink:type="simple" position="float" orientation="portrait" id="oo_317799.jpg"><uri content-type="original_file" xlink:type="simple">https://binary.pensoft.net/fig/317799</uri></graphic></fig><fig id="F5287208" position="float" orientation="portrait"><object-id xmlns:xlink="http://www.w3.org/1999/xlink" content-type="arpha" xlink:type="simple">6D361966-A784-58A7-9995-308B65632C06</object-id><object-id xmlns:xlink="http://www.w3.org/1999/xlink" content-type="doi" xlink:type="simple">10.3897/BDJ.7.e46545.figure23c</object-id><label>Figure 23c.</label><caption><p>nerve ring encircling pharyngo-intestinal junction and secretory-excretory pore at level with anterior part of intestine (arrows)</p></caption><graphic xmlns:xlink="http://www.w3.org/1999/xlink" xlink:href="bdj-07-e46545-g023_c.jpg" xlink:type="simple" position="float" orientation="portrait" id="oo_317800.jpg"><uri content-type="original_file" xlink:type="simple">https://binary.pensoft.net/fig/317800</uri></graphic></fig><fig id="F5287209" position="float" orientation="portrait"><object-id xmlns:xlink="http://www.w3.org/1999/xlink" content-type="arpha" xlink:type="simple">ED2BCFC5-2BB2-5896-883B-06B8C35D3BA6</object-id><object-id xmlns:xlink="http://www.w3.org/1999/xlink" content-type="doi" xlink:type="simple">10.3897/BDJ.7.e46545.figure23d</object-id><label>Figure 23d.</label><caption><p>vulval region</p></caption><graphic xmlns:xlink="http://www.w3.org/1999/xlink" xlink:href="bdj-07-e46545-g023_d.jpg" xlink:type="simple" position="float" orientation="portrait" id="oo_317801.jpg"><uri content-type="original_file" xlink:type="simple">https://binary.pensoft.net/fig/317801</uri></graphic></fig><fig id="F5287210" position="float" orientation="portrait"><object-id xmlns:xlink="http://www.w3.org/1999/xlink" content-type="arpha" xlink:type="simple">0C91AB82-ACE9-5FC4-80BD-5CD76D9DA3E1</object-id><object-id xmlns:xlink="http://www.w3.org/1999/xlink" content-type="doi" xlink:type="simple">10.3897/BDJ.7.e46545.figure23e</object-id><label>Figure 23e.</label><caption><p>lateral alae at mid-body, surface view</p></caption><graphic xmlns:xlink="http://www.w3.org/1999/xlink" xlink:href="bdj-07-e46545-g023_e.jpg" xlink:type="simple" position="float" orientation="portrait" id="oo_317802.jpg"><uri content-type="original_file" xlink:type="simple">https://binary.pensoft.net/fig/317802</uri></graphic></fig><fig id="F5287211" position="float" orientation="portrait"><object-id xmlns:xlink="http://www.w3.org/1999/xlink" content-type="arpha" xlink:type="simple">8F972D74-61CF-5B8D-882D-A337CE4FE3D6</object-id><object-id xmlns:xlink="http://www.w3.org/1999/xlink" content-type="doi" xlink:type="simple">10.3897/BDJ.7.e46545.figure23f</object-id><label>Figure 23f.</label><caption><p>caudal region, surface view showing posterior end of lateral alae (arrow, left) and tail terminus and spinneret (right)</p></caption><graphic xmlns:xlink="http://www.w3.org/1999/xlink" xlink:href="bdj-07-e46545-g023_f.jpg" xlink:type="simple" position="float" orientation="portrait" id="oo_317803.jpg"><uri content-type="original_file" xlink:type="simple">https://binary.pensoft.net/fig/317803</uri></graphic></fig></fig-group></tp:treatment-sec><ref-list><ref id="B5159543"><element-citation xmlns:xlink="http://www.w3.org/1999/xlink" publication-type="article" xlink:type="simple"><person-group person-group-type="author"><name name-style="western"><surname>Gerlach</surname><given-names>S. A.</given-names></name></person-group><year>1950</year><article-title>Die Diplopeltiden, eine Gruppe freileben der Nematoden</article-title><source>Kieler Meeresforschungen</source><volume>7</volume><fpage>138</fpage><lpage>156</lpage></element-citation></ref></ref-list></tp:taxon-treatment>
