# Supplementary material for: New and known species of the genus Campylaimus Cobb, 1920 (Nematoda: Araeolaimida: Diplopeltidae) from North European marine habitats
Source: Biodivers Data J. 2019 Oct 28;7:e46545. doi: 10.3897/BDJ.7.e46545 (PMC6828846; doi:10.3897/BDJ.7.e46545)
Supplement: XML Treatment for Campylaimus longispiculus [file BDJ.7.e46545-treatment14.xml]

<!DOCTYPE tp:taxon-treatment
  PUBLIC "-//TaxonX//DTD Taxonomic Treatment Publishing DTD v0 20100105//EN" "tax-treatment-NSO.dtd">
<tp:taxon-treatment xmlns:tp="http://www.plazi.org/taxpub"><tp:treatment-meta><mixed-citation publication-type="journal"><person-group><name><surname>Holovachov</surname><given-names>Oleksandr</given-names></name></person-group><article-title>New and known species of the genus <italic><tp:taxon-name><tp:taxon-name-part taxon-name-part-type="genus" reg="Campylaimus">Campylaimus</tp:taxon-name-part></tp:taxon-name></italic> Cobb, 1920 (<tp:taxon-name><tp:taxon-name-part taxon-name-part-type="phylum">Nematoda</tp:taxon-name-part></tp:taxon-name>: <tp:taxon-name><tp:taxon-name-part taxon-name-part-type="order">Araeolaimida</tp:taxon-name-part></tp:taxon-name>: <tp:taxon-name><tp:taxon-name-part taxon-name-part-type="family">Diplopeltidae</tp:taxon-name-part></tp:taxon-name>) from North European marine habitats</article-title><source>Biodivers Data J</source><day>28</day><month>10</month><year>2019</year><volume>7</volume><pub-id pub-id-type="doi">10.3897/BDJ.7.e46545</pub-id></mixed-citation></tp:treatment-meta><tp:nomenclature><tp:taxon-name><object-id xmlns:xlink="http://www.w3.org/1999/xlink" content-type="arpha" xlink:type="simple">E24C09DC-8750-5A33-998B-0CDC38F058E1</object-id><tp:taxon-name-part taxon-name-part-type="genus">Campylaimus</tp:taxon-name-part> <tp:taxon-name-part taxon-name-part-type="species">longispiculus</tp:taxon-name-part><object-id xmlns:xlink="http://www.w3.org/1999/xlink" content-type="zoobank" xlink:type="simple" object-id-type="ZooBank">urn:lsid:zoobank.org:act:1A98B343-0730-4851-9B82-2B555771C689</object-id></tp:taxon-name><tp:taxon-authority>Holovachov, 2019</tp:taxon-authority><tp:taxon-status xmlns:xlink="http://www.w3.org/1999/xlink" xlink:type="simple">sp. n.</tp:taxon-status></tp:nomenclature><tp:treatment-sec sec-type="materials"><title>Materials</title><list list-type="alpha-lower" list-content="occurrences"><list-item><p><bold>Type status:</bold> <named-content xmlns:xlink="http://www.w3.org/1999/xlink" content-type="dwc:typeStatus" xlink:type="simple">Holotype</named-content>. <bold>Occurrence:</bold> catalogNumber: <named-content xmlns:xlink="http://www.w3.org/1999/xlink" content-type="dwc:catalogNumber" xlink:type="simple">SMNH TYPE-9208</named-content>; individualCount: <named-content xmlns:xlink="http://www.w3.org/1999/xlink" content-type="dwc:individualCount" xlink:type="simple">1</named-content>; sex: <named-content xmlns:xlink="http://www.w3.org/1999/xlink" content-type="dwc:sex" xlink:type="simple">male</named-content>; <bold>Location:</bold> waterBody: <named-content xmlns:xlink="http://www.w3.org/1999/xlink" content-type="dwc:waterBody" xlink:type="simple">Skagerrak</named-content>; country: <named-content xmlns:xlink="http://www.w3.org/1999/xlink" content-type="dwc:country" xlink:type="simple">Sweden</named-content>; locality: <named-content xmlns:xlink="http://www.w3.org/1999/xlink" content-type="dwc:locality" xlink:type="simple">Bratten</named-content>; minimumDepthInMeters: <named-content xmlns:xlink="http://www.w3.org/1999/xlink" content-type="dwc:minimumDepthInMeters" xlink:type="simple">139</named-content>; maximumDepthInMeters: <named-content xmlns:xlink="http://www.w3.org/1999/xlink" content-type="dwc:maximumDepthInMeters" xlink:type="simple">153</named-content>; verbatimLatitude: <named-content xmlns:xlink="http://www.w3.org/1999/xlink" content-type="dwc:verbatimLatitude" xlink:type="simple"><named-content content-type="dwc:verbatimCoordinates" xlink:type="simple">58°34,19'N</named-content></named-content>; verbatimLongitude: <named-content xmlns:xlink="http://www.w3.org/1999/xlink" content-type="dwc:verbatimLongitude" xlink:type="simple"><named-content content-type="dwc:verbatimCoordinates" xlink:type="simple">10°38,20'E</named-content></named-content>; <bold>Identification:</bold> identifiedBy: <named-content xmlns:xlink="http://www.w3.org/1999/xlink" content-type="dwc:identifiedBy" xlink:type="simple">Oleksandr Holovachov</named-content>; dateIdentified: <named-content xmlns:xlink="http://www.w3.org/1999/xlink" content-type="dwc:dateIdentified" xlink:type="simple">2018</named-content>; <bold>Event:</bold> year: <named-content xmlns:xlink="http://www.w3.org/1999/xlink" content-type="dwc:year" xlink:type="simple">2012</named-content>; month: <named-content xmlns:xlink="http://www.w3.org/1999/xlink" content-type="dwc:month" xlink:type="simple">10</named-content>; day: <named-content xmlns:xlink="http://www.w3.org/1999/xlink" content-type="dwc:day" xlink:type="simple">12</named-content>; habitat: <named-content xmlns:xlink="http://www.w3.org/1999/xlink" content-type="dwc:habitat" xlink:type="simple">Soft bottom</named-content></p></list-item><list-item><p><bold>Type status:</bold> <named-content xmlns:xlink="http://www.w3.org/1999/xlink" content-type="dwc:typeStatus" xlink:type="simple">Other material</named-content>. <bold>Occurrence:</bold> catalogNumber: <named-content xmlns:xlink="http://www.w3.org/1999/xlink" content-type="dwc:catalogNumber" xlink:type="simple">SMNH-177107</named-content>; individualCount: <named-content xmlns:xlink="http://www.w3.org/1999/xlink" content-type="dwc:individualCount" xlink:type="simple">1</named-content>; sex: <named-content xmlns:xlink="http://www.w3.org/1999/xlink" content-type="dwc:sex" xlink:type="simple">male</named-content>; <bold>Location:</bold> waterBody: <named-content xmlns:xlink="http://www.w3.org/1999/xlink" content-type="dwc:waterBody" xlink:type="simple">Skagerrak</named-content>; country: <named-content xmlns:xlink="http://www.w3.org/1999/xlink" content-type="dwc:country" xlink:type="simple">Sweden</named-content>; locality: <named-content xmlns:xlink="http://www.w3.org/1999/xlink" content-type="dwc:locality" xlink:type="simple">Bratten</named-content>; minimumDepthInMeters: <named-content xmlns:xlink="http://www.w3.org/1999/xlink" content-type="dwc:minimumDepthInMeters" xlink:type="simple">351</named-content>; maximumDepthInMeters: <named-content xmlns:xlink="http://www.w3.org/1999/xlink" content-type="dwc:maximumDepthInMeters" xlink:type="simple">387</named-content>; verbatimLatitude: <named-content xmlns:xlink="http://www.w3.org/1999/xlink" content-type="dwc:verbatimLatitude" xlink:type="simple"><named-content content-type="dwc:verbatimCoordinates" xlink:type="simple">58°22,19'N</named-content></named-content>; verbatimLongitude: <named-content xmlns:xlink="http://www.w3.org/1999/xlink" content-type="dwc:verbatimLongitude" xlink:type="simple"><named-content content-type="dwc:verbatimCoordinates" xlink:type="simple">10°23,50'E</named-content></named-content>; <bold>Identification:</bold> identifiedBy: <named-content xmlns:xlink="http://www.w3.org/1999/xlink" content-type="dwc:identifiedBy" xlink:type="simple">O. Holovachov</named-content>; dateIdentified: <named-content xmlns:xlink="http://www.w3.org/1999/xlink" content-type="dwc:dateIdentified" xlink:type="simple">2018</named-content>; <bold>Event:</bold> year: <named-content xmlns:xlink="http://www.w3.org/1999/xlink" content-type="dwc:year" xlink:type="simple">2012</named-content>; month: <named-content xmlns:xlink="http://www.w3.org/1999/xlink" content-type="dwc:month" xlink:type="simple">10</named-content>; day: <named-content xmlns:xlink="http://www.w3.org/1999/xlink" content-type="dwc:day" xlink:type="simple">10</named-content>; habitat: <named-content xmlns:xlink="http://www.w3.org/1999/xlink" content-type="dwc:habitat" xlink:type="simple">Soft bottom</named-content></p></list-item><list-item><p><bold>Type status:</bold> <named-content xmlns:xlink="http://www.w3.org/1999/xlink" content-type="dwc:typeStatus" xlink:type="simple">Other material</named-content>. <bold>Occurrence:</bold> catalogNumber: <named-content xmlns:xlink="http://www.w3.org/1999/xlink" content-type="dwc:catalogNumber" xlink:type="simple">SMNH-177111</named-content>; individualCount: <named-content xmlns:xlink="http://www.w3.org/1999/xlink" content-type="dwc:individualCount" xlink:type="simple">1</named-content>; sex: <named-content xmlns:xlink="http://www.w3.org/1999/xlink" content-type="dwc:sex" xlink:type="simple">male</named-content>; <bold>Location:</bold> waterBody: <named-content xmlns:xlink="http://www.w3.org/1999/xlink" content-type="dwc:waterBody" xlink:type="simple">Skagerrak</named-content>; country: <named-content xmlns:xlink="http://www.w3.org/1999/xlink" content-type="dwc:country" xlink:type="simple">Sweden</named-content>; locality: <named-content xmlns:xlink="http://www.w3.org/1999/xlink" content-type="dwc:locality" xlink:type="simple">Bratten</named-content>; minimumDepthInMeters: <named-content xmlns:xlink="http://www.w3.org/1999/xlink" content-type="dwc:minimumDepthInMeters" xlink:type="simple">53</named-content>; maximumDepthInMeters: <named-content xmlns:xlink="http://www.w3.org/1999/xlink" content-type="dwc:maximumDepthInMeters" xlink:type="simple">53</named-content>; verbatimLatitude: <named-content xmlns:xlink="http://www.w3.org/1999/xlink" content-type="dwc:verbatimLatitude" xlink:type="simple"><named-content content-type="dwc:verbatimCoordinates" xlink:type="simple">58°20,06'N</named-content></named-content>; verbatimLongitude: <named-content xmlns:xlink="http://www.w3.org/1999/xlink" content-type="dwc:verbatimLongitude" xlink:type="simple"><named-content content-type="dwc:verbatimCoordinates" xlink:type="simple">11°09,24'E</named-content></named-content>; <bold>Identification:</bold> identifiedBy: <named-content xmlns:xlink="http://www.w3.org/1999/xlink" content-type="dwc:identifiedBy" xlink:type="simple">O. Holovachov</named-content>; dateIdentified: <named-content xmlns:xlink="http://www.w3.org/1999/xlink" content-type="dwc:dateIdentified" xlink:type="simple">2018</named-content>; <bold>Event:</bold> year: <named-content xmlns:xlink="http://www.w3.org/1999/xlink" content-type="dwc:year" xlink:type="simple">2011</named-content>; month: <named-content xmlns:xlink="http://www.w3.org/1999/xlink" content-type="dwc:month" xlink:type="simple">8</named-content>; day: <named-content xmlns:xlink="http://www.w3.org/1999/xlink" content-type="dwc:day" xlink:type="simple">9</named-content>; habitat: <named-content xmlns:xlink="http://www.w3.org/1999/xlink" content-type="dwc:habitat" xlink:type="simple">Muddy sediment</named-content></p></list-item></list></tp:treatment-sec><tp:treatment-sec sec-type="Description"><title>Description</title><p><bold>Measurements.</bold> Table <xref ref-type="table" rid="T5234126">6</xref>. <bold>Adult. Figs <xref ref-type="fig" rid="F5342239">22</xref>, <xref ref-type="fig" rid="F5287294">33</xref>.</bold> Cuticle without longitudinal striation. Space between dorsal and ventral limbs of amphid not developed. Lateral alae narrow, appearing externally as smooth uniform band with straight margins. It originates at posterior end of ventral limb of amphid and fades away along posterior third of tail. Secretory-excretory pore opens posterior to cardia, at level with anterior part of intestine. Tail with clavate terminal part. <bold>Male.</bold> Anteriormost edge of amphid positioned anterior to oral opening. Dorsal limb of amphid extends for a short distance posteriorly, equal to 1.8–2.1 labial region diameters in length. Ventral limb of amphid extends along pharyngeal region to level of anterior part of intestine; 2.8–3.5 times the length of dorsal limb. Ventral limb of amphid equal to or slightly wider than dorsal limb. Spicules with rounded manubrium and elongate, arcuate shaft. Gubernaculum without apophysis. One small precloacal papilliform sensillum located on 2nd annule anterior to cloacal opening (Fig. <xref ref-type="fig" rid="F5287294">33</xref><xref ref-type="fig" rid="F5287302">d</xref>). Second precloacal pore-like sensillum located on 7th–8th annule anterior to cloacal opening (Fig. <xref ref-type="fig" rid="F5287294">33</xref><xref ref-type="fig" rid="F5287302">d</xref>). These sensilla are less obvious in the holotype. Two pairs of ventrosublateral setae located along posterior half of tail and one pair of dorsosublateral setae located subterminally. <bold>Female.</bold> Not found.</p></tp:treatment-sec><tp:treatment-sec sec-type="Diagnosis"><title>Diagnosis</title><p>Body 0.56–0.65 mm long; cuticle without longitudinal striation; anteriormost edge of amphid anterior to oral opening; dorsal limb of amphid equal to 1.8–2.1 labial region diameters in male; ventral limb of amphid extends towards anterior part of intestine in male, 2.8–3.5 times the length of dorsal limb in male; ventral limb of amphid is as wide as dorsal limb; interamphideal space absent; secretory-excretory pore opens posterior to cardia; spicules 28–35 µm long; two precloacal supplements; tail equal to 4.9–5.3 anal body diameters in length, with clavate terminal part.</p></tp:treatment-sec><tp:treatment-sec sec-type="Etymology"><title>Etymology</title><p>Specific epithet refers to relatively long spicules in this species.</p></tp:treatment-sec><tp:treatment-sec sec-type="Taxon discussion"><title>Taxon discussion</title><p>The new species is most similar to <italic><tp:taxon-name><tp:taxon-name-part taxon-name-part-type="genus" reg="Campylaimus">C.</tp:taxon-name-part> <tp:taxon-name-part taxon-name-part-type="species" reg="amphidialis">amphidialis</tp:taxon-name-part></tp:taxon-name></italic> and <italic><tp:taxon-name><tp:taxon-name-part taxon-name-part-type="genus" reg="Campylaimus">C.</tp:taxon-name-part> <tp:taxon-name-part taxon-name-part-type="species" reg="striatus">striatus</tp:taxon-name-part></tp:taxon-name></italic> in the size and shape of the amphid, with ventral limb being more than three times as long as the dorsal limb, especially in males. It differs from both <italic><tp:taxon-name><tp:taxon-name-part taxon-name-part-type="genus" reg="Campylaimus">C.</tp:taxon-name-part> <tp:taxon-name-part taxon-name-part-type="species" reg="amphidialis">amphidialis</tp:taxon-name-part></tp:taxon-name></italic> and <italic><tp:taxon-name><tp:taxon-name-part taxon-name-part-type="genus" reg="Campylaimus">C.</tp:taxon-name-part> <tp:taxon-name-part taxon-name-part-type="species" reg="striatus">striatus</tp:taxon-name-part></tp:taxon-name></italic> in having relatively shorter ventral limb of the amphid, equal to 2.8–3.5 times the dorsal limb (in male), vs. 8.3–9.5 in <italic><tp:taxon-name><tp:taxon-name-part taxon-name-part-type="genus" reg="Campylaimus">C.</tp:taxon-name-part> <tp:taxon-name-part taxon-name-part-type="species" reg="striatus">striatus</tp:taxon-name-part></tp:taxon-name></italic> and 4.6–5.3 in <italic><tp:taxon-name><tp:taxon-name-part taxon-name-part-type="genus" reg="Campylaimus">C.</tp:taxon-name-part> <tp:taxon-name-part taxon-name-part-type="species" reg="amphidialis">amphidialis.</tp:taxon-name-part></tp:taxon-name></italic> It further differs from <italic><tp:taxon-name><tp:taxon-name-part taxon-name-part-type="genus" reg="Campylaimus">C.</tp:taxon-name-part> <tp:taxon-name-part taxon-name-part-type="species" reg="striatus">striatus</tp:taxon-name-part></tp:taxon-name></italic> in having smooth annulation of cuticle (vs. with longitudinal striation in <italic><tp:taxon-name><tp:taxon-name-part taxon-name-part-type="genus" reg="Campylaimus">C.</tp:taxon-name-part> <tp:taxon-name-part taxon-name-part-type="species" reg="striatus">striatus</tp:taxon-name-part></tp:taxon-name></italic>) and from <italic><tp:taxon-name><tp:taxon-name-part taxon-name-part-type="genus" reg="Campylaimus">C.</tp:taxon-name-part> <tp:taxon-name-part taxon-name-part-type="species" reg="amphidialis">amphidialis</tp:taxon-name-part></tp:taxon-name></italic> in the position of the excretory pore at the level with the anterior part of intestine (vs. apically on the anterior end in <italic><tp:taxon-name><tp:taxon-name-part taxon-name-part-type="genus" reg="Campylaimus">C.</tp:taxon-name-part> <tp:taxon-name-part taxon-name-part-type="species" reg="amphidialis">amphidialis</tp:taxon-name-part></tp:taxon-name></italic>) and simple lateral alae along the posterior part of the body (vs. with crenate margins in <italic><tp:taxon-name><tp:taxon-name-part taxon-name-part-type="genus" reg="Campylaimus">C.</tp:taxon-name-part> <tp:taxon-name-part taxon-name-part-type="species" reg="amphidialis">amphidialis</tp:taxon-name-part></tp:taxon-name></italic>).</p></tp:treatment-sec><tp:treatment-sec><!--Section generated to contain objects referenced in tp:taxon-treatment.--><table-wrap id="T5234126" position="float" orientation="portrait"><label>Table 6.</label><caption><p>Morphometrics of <italic><tp:taxon-name><tp:taxon-name-part taxon-name-part-type="genus" reg="Campylaimus">Campylaimus</tp:taxon-name-part> <tp:taxon-name-part taxon-name-part-type="species" reg="amphidialis">amphidialis</tp:taxon-name-part></tp:taxon-name></italic> Fadeeva, Mordukhovich &amp; Zograf, 2016 and <italic><tp:taxon-name><tp:taxon-name-part taxon-name-part-type="genus" reg="Campylaimus">Campylaimus</tp:taxon-name-part> <tp:taxon-name-part taxon-name-part-type="species" reg="longispiculus">longispiculus</tp:taxon-name-part></tp:taxon-name></italic> sp. n.</p></caption><table rules="all" border="1"><tbody><tr><td rowspan="1" colspan="1">Species</td><td rowspan="1" colspan="2">
              <italic><tp:taxon-name><tp:taxon-name-part taxon-name-part-type="genus" reg="Campylaimus">C.</tp:taxon-name-part> <tp:taxon-name-part taxon-name-part-type="species" reg="amphidialis">amphidialis</tp:taxon-name-part></tp:taxon-name></italic>
            </td><td rowspan="1" colspan="2"><italic><tp:taxon-name><tp:taxon-name-part taxon-name-part-type="genus" reg="Campylaimus">C.</tp:taxon-name-part> <tp:taxon-name-part taxon-name-part-type="species" reg="longispiculus">longispiculus</tp:taxon-name-part></tp:taxon-name></italic> sp. n.</td></tr><tr><td rowspan="1" colspan="1">Number and gender</td><td rowspan="1" colspan="1">6 males</td><td rowspan="1" colspan="1">2 females</td><td rowspan="1" colspan="1">holotype male</td><td rowspan="1" colspan="1">3 males (incl. holotype)</td></tr><tr><td rowspan="1" colspan="1">Body length</td><td rowspan="1" colspan="1">582±30 (534–627)</td><td rowspan="1" colspan="1">571; 588</td><td rowspan="1" colspan="1">635</td><td rowspan="1" colspan="1">615 (560–649)</td></tr><tr><td rowspan="1" colspan="1">Body diameter</td><td rowspan="1" colspan="1">24±3 (20–28)</td><td rowspan="1" colspan="1">23; 28</td><td rowspan="1" colspan="1">21</td><td rowspan="1" colspan="1">20 (19–21)</td></tr><tr><td rowspan="1" colspan="1">Pharyngeal region length</td><td rowspan="1" colspan="1">105±8 (93–114)</td><td rowspan="1" colspan="1">128; 107</td><td rowspan="1" colspan="1">114</td><td rowspan="1" colspan="1">107 (100–114)</td></tr><tr><td rowspan="1" colspan="1">Tail length</td><td rowspan="1" colspan="1">102±7 (91–107)</td><td rowspan="1" colspan="1">103; 95</td><td rowspan="1" colspan="1">98</td><td rowspan="1" colspan="1">94 (86–98)</td></tr><tr><td rowspan="1" colspan="1">Cloacal/anal body diameter</td><td rowspan="1" colspan="1">19±2 (17–21)</td><td rowspan="1" colspan="1">17; 19</td><td rowspan="1" colspan="1">20</td><td rowspan="1" colspan="1">18 (17–20)</td></tr><tr><td rowspan="1" colspan="1">a</td><td rowspan="1" colspan="1">25±4 (21–29)</td><td rowspan="1" colspan="1">24; 21</td><td rowspan="1" colspan="1">30</td><td rowspan="1" colspan="1">30</td></tr><tr><td rowspan="1" colspan="1">b</td><td rowspan="1" colspan="1">5.6±0.3 (5.3–6.2)</td><td rowspan="1" colspan="1">4.5; 5.5</td><td rowspan="1" colspan="1">5.6</td><td rowspan="1" colspan="1">5.7 (5.6–6.0)</td></tr><tr><td rowspan="1" colspan="1">c</td><td rowspan="1" colspan="1">5.7±0.5 (5.0–6.4)</td><td rowspan="1" colspan="1">5.5; 6.2</td><td rowspan="1" colspan="1">6.5</td><td rowspan="1" colspan="1">6.5 (6.5–6.6)</td></tr><tr><td rowspan="1" colspan="1">c'</td><td rowspan="1" colspan="1">5.6±0.8 (4.5–6.4)</td><td rowspan="1" colspan="1">6.2; 5.1</td><td rowspan="1" colspan="1">4.9</td><td rowspan="1" colspan="1">5.1 (4.9–5.3)</td></tr><tr><td rowspan="1" colspan="1">V</td><td rowspan="1" colspan="1">–</td><td rowspan="1" colspan="1">52; 52</td><td rowspan="1" colspan="1">–</td><td rowspan="1" colspan="1">–</td></tr><tr><td rowspan="1" colspan="1">Labial region diameter</td><td rowspan="1" colspan="1">10±1 (9–10)</td><td rowspan="1" colspan="1">9; 10</td><td rowspan="1" colspan="1">10</td><td rowspan="1" colspan="1">10 (10–11)</td></tr><tr><td rowspan="1" colspan="1">Cephalic setae length</td><td rowspan="1" colspan="1">2 (2–3)</td><td rowspan="1" colspan="1">1; 3</td><td rowspan="1" colspan="1">3</td><td rowspan="1" colspan="1">2 (2–3)</td></tr><tr><td rowspan="1" colspan="1">Subdorsal setae bases from anterior end</td><td rowspan="1" colspan="1">11±1 (10–12)</td><td rowspan="1" colspan="1">10; 12</td><td rowspan="1" colspan="1">13</td><td rowspan="1" colspan="1">12 (11–13)</td></tr><tr><td rowspan="1" colspan="1">Subventral setae bases from anterior end</td><td rowspan="1" colspan="1">9±1 (8–10)</td><td rowspan="1" colspan="1">8; 10</td><td rowspan="1" colspan="1">10</td><td rowspan="1" colspan="1">9 (8–10)</td></tr><tr><td rowspan="1" colspan="1">Oral opening from anterior end</td><td rowspan="1" colspan="1">6±1 (4–7)</td><td rowspan="1" colspan="1">8; 8</td><td rowspan="1" colspan="1">8</td><td rowspan="1" colspan="1">7 (7–8)</td></tr><tr><td rowspan="1" colspan="1">Amphid from anterior end</td><td rowspan="1" colspan="1">7±1 (6–8)</td><td rowspan="1" colspan="1">6; 8</td><td rowspan="1" colspan="1">3</td><td rowspan="1" colspan="1">3</td></tr><tr><td rowspan="1" colspan="1">Dorsal amphideal limb length</td><td rowspan="1" colspan="1">31±3 (28–37)</td><td rowspan="1" colspan="1">28; 29</td><td rowspan="1" colspan="1">22</td><td rowspan="1" colspan="1">21 (20–22)</td></tr><tr><td rowspan="1" colspan="1">Dorsal amphideal limb width</td><td rowspan="1" colspan="1">2 (2–3)</td><td rowspan="1" colspan="1">2; 2</td><td rowspan="1" colspan="1">3</td><td rowspan="1" colspan="1">2 (1–3)</td></tr><tr><td rowspan="1" colspan="1">Ventral amphideal limb length</td><td rowspan="1" colspan="1">150±14 (132–171)</td><td rowspan="1" colspan="1">94; 92</td><td rowspan="1" colspan="1">67</td><td rowspan="1" colspan="1">66 (57–73)</td></tr><tr><td rowspan="1" colspan="1">Ventral amphideal limb width</td><td rowspan="1" colspan="1">4 (3–4)</td><td rowspan="1" colspan="1">3; 4</td><td rowspan="1" colspan="1">3</td><td rowspan="1" colspan="1">3</td></tr><tr><td rowspan="1" colspan="1">Annules width at mid-body</td><td rowspan="1" colspan="1">2</td><td rowspan="1" colspan="1">2; 2</td><td rowspan="1" colspan="1">2</td><td rowspan="1" colspan="1">2</td></tr><tr><td rowspan="1" colspan="1">Lateral field width</td><td rowspan="1" colspan="1">2 (1–2)</td><td rowspan="1" colspan="1">1; 2</td><td rowspan="1" colspan="1">2</td><td rowspan="1" colspan="1">2 (1–2)</td></tr><tr><td rowspan="1" colspan="1">Vagina or spicules length</td><td rowspan="1" colspan="1">25±2 (24–29)</td><td rowspan="1" colspan="1">6; 7</td><td rowspan="1" colspan="1">35</td><td rowspan="1" colspan="1">32 (28–35)</td></tr><tr><td rowspan="1" colspan="1">Rectum or Gubernaculum length</td><td rowspan="1" colspan="1">7±1 (6–8)</td><td rowspan="1" colspan="1">17; 21</td><td rowspan="1" colspan="1">7</td><td rowspan="1" colspan="1">7</td></tr></tbody></table></table-wrap><fig id="F5342239" position="float" orientation="portrait"><object-id xmlns:xlink="http://www.w3.org/1999/xlink" content-type="arpha" xlink:type="simple">F711DFFD-1BEA-59D5-A4AE-2AC7BE48C313</object-id><object-id xmlns:xlink="http://www.w3.org/1999/xlink" content-type="doi" xlink:type="simple">10.3897/BDJ.7.e46545.figure22</object-id><label>Figure 22.</label><caption><p><italic><tp:taxon-name><tp:taxon-name-part taxon-name-part-type="genus" reg="Campylaimus">Campylaimus</tp:taxon-name-part> <tp:taxon-name-part taxon-name-part-type="species" reg="mirus">mirus</tp:taxon-name-part></tp:taxon-name></italic> Gerlach, 1950 (a-b) and <italic><tp:taxon-name><tp:taxon-name-part taxon-name-part-type="genus" reg="Campylaimus">Campylaimus</tp:taxon-name-part> <tp:taxon-name-part taxon-name-part-type="species" reg="longispiculus">longispiculus</tp:taxon-name-part></tp:taxon-name></italic> sp. n. (c-d) (scale bars = 20 µm, PIJ = pharyngo-intestinal junction/cardia, EP = secretory-excretory pore): a: female pharyngeal region; b: female tail; c: male pharyngeal region; d: male caudal region.</p></caption><graphic xmlns:xlink="http://www.w3.org/1999/xlink" xlink:href="bdj-07-e46545-g022.gif" position="float" id="oo_338359.gif" orientation="portrait" xlink:type="simple"><uri content-type="original_file" xlink:type="simple">https://binary.pensoft.net/fig/338359</uri></graphic></fig><fig-group id="F5287294" position="float" orientation="portrait"><caption><p><italic><tp:taxon-name><tp:taxon-name-part taxon-name-part-type="genus" reg="Campylaimus">Campylaimus</tp:taxon-name-part> <tp:taxon-name-part taxon-name-part-type="species" reg="longispiculus">longispiculus</tp:taxon-name-part></tp:taxon-name></italic> sp. n.</p></caption><fig id="F5287299" position="float" orientation="portrait"><object-id xmlns:xlink="http://www.w3.org/1999/xlink" content-type="arpha" xlink:type="simple">56417364-81C5-5739-9B10-CA7AC6DD78CF</object-id><object-id xmlns:xlink="http://www.w3.org/1999/xlink" content-type="doi" xlink:type="simple">10.3897/BDJ.7.e46545.figure33a</object-id><label>Figure 33a.</label><caption><p>male anterior end, surface view showing amphid (ventral side to the right)</p></caption><graphic xmlns:xlink="http://www.w3.org/1999/xlink" xlink:href="bdj-07-e46545-g033_a.jpg" xlink:type="simple" position="float" orientation="portrait" id="oo_317832.jpg"><uri content-type="original_file" xlink:type="simple">https://binary.pensoft.net/fig/317832</uri></graphic></fig><fig id="F5287300" position="float" orientation="portrait"><object-id xmlns:xlink="http://www.w3.org/1999/xlink" content-type="arpha" xlink:type="simple">F97EB6C9-98D2-5052-86EB-B2C9B42E712B</object-id><object-id xmlns:xlink="http://www.w3.org/1999/xlink" content-type="doi" xlink:type="simple">10.3897/BDJ.7.e46545.figure33b</object-id><label>Figure 33b.</label><caption><p>lateral alae at mid-body, surface view</p></caption><graphic xmlns:xlink="http://www.w3.org/1999/xlink" xlink:href="bdj-07-e46545-g033_b.jpg" xlink:type="simple" position="float" orientation="portrait" id="oo_317833.jpg"><uri content-type="original_file" xlink:type="simple">https://binary.pensoft.net/fig/317833</uri></graphic></fig><fig id="F5287301" position="float" orientation="portrait"><object-id xmlns:xlink="http://www.w3.org/1999/xlink" content-type="arpha" xlink:type="simple">23CA0184-478D-5E58-8047-DDE08A80C321</object-id><object-id xmlns:xlink="http://www.w3.org/1999/xlink" content-type="doi" xlink:type="simple">10.3897/BDJ.7.e46545.figure33c</object-id><label>Figure 33c.</label><caption><p>secretory-excretory pore just posterior to pharyngo-intestinal junction (arrow)</p></caption><graphic xmlns:xlink="http://www.w3.org/1999/xlink" xlink:href="bdj-07-e46545-g033_c.jpg" xlink:type="simple" position="float" orientation="portrait" id="oo_317834.jpg"><uri content-type="original_file" xlink:type="simple">https://binary.pensoft.net/fig/317834</uri></graphic></fig><fig id="F5287302" position="float" orientation="portrait"><object-id xmlns:xlink="http://www.w3.org/1999/xlink" content-type="arpha" xlink:type="simple">26A4723F-0135-50D4-864E-F2636D24667E</object-id><object-id xmlns:xlink="http://www.w3.org/1999/xlink" content-type="doi" xlink:type="simple">10.3897/BDJ.7.e46545.figure33d</object-id><label>Figure 33d.</label><caption><p>male cloacal region showing precloacal papilla (arrows)</p></caption><graphic xmlns:xlink="http://www.w3.org/1999/xlink" xlink:href="bdj-07-e46545-g033_d.jpg" xlink:type="simple" position="float" orientation="portrait" id="oo_317835.jpg"><uri content-type="original_file" xlink:type="simple">https://binary.pensoft.net/fig/317835</uri></graphic></fig></fig-group><fig id="F5287302" position="float" orientation="portrait"><object-id xmlns:xlink="http://www.w3.org/1999/xlink" content-type="arpha" xlink:type="simple">26A4723F-0135-50D4-864E-F2636D24667E</object-id><object-id xmlns:xlink="http://www.w3.org/1999/xlink" content-type="doi" xlink:type="simple">10.3897/BDJ.7.e46545.figure33d</object-id><label>Figure 33d.</label><caption><p>male cloacal region showing precloacal papilla (arrows)</p></caption><graphic xmlns:xlink="http://www.w3.org/1999/xlink" xlink:href="bdj-07-e46545-g033_d.jpg" xlink:type="simple" position="float" orientation="portrait" id="oo_317835.jpg"><uri content-type="original_file" xlink:type="simple">https://binary.pensoft.net/fig/317835</uri></graphic></fig></tp:treatment-sec></tp:taxon-treatment>
